# Supplementary material for: Integrated epigenome, whole genome sequence and metabolome analyses identify novel multi-omics pathways in type 2 diabetes: a Middle Eastern study
Source: BMC Med. 2023 Sep 8;21:347. doi: 10.1186/s12916-023-03027-x (PMC10485955; doi:10.1186/s12916-023-03027-x)
Supplement: Supplementary file 2 — Additional file 2: Table S1. Results of two way discovery replication T2D EWAS using cohorts 1 and 2. Table S2. Results of lookup of the identified 66 T2D CpGs in databases and previous literature. Table S3. Replication of literature findings. Table S4. eQTM at FDR < 0.05 from BIOS QTL site for all 66 T2D CpGs. Table S5. KEGG pathway (Pathways relevant to diabetes or complications are highlighted). Table S6. All 688 CpG-SNP significant associations in 27 loci. Table S7. GWAS associations for the SNPs in the neighborhood of meQTL SNPs as reported in the GWAS catalogue. Table S8. GWAS associations for the SNPs in the neighborhood of meQTL SNPs as reported in the Stanford bio bank. Table S9. A)Discovery and Replication cohorts for T2D MWAS, B)T2D significant metabolites with the discovery and replication statistics. Table S10. 77 CpG-metabolite association results from meta-analysis (11 colored rows are associations with high heterogeneity (p<0.05)). Table S11. Associations of 16 metabolites from the multi-omics network with BMI, lipoproteins and triglycerides. Table S12. Characteristics of metabolomics samples used for the T2D MWAS. [file 12916_2023_3027_MOESM2_ESM.xlsx]

## Sheet: Table S1
Table S1: Results of two way discovery replication T2D EWAS using cohorts 1 and 2
			Cohort 1					Cohort 2											BMI corrected model significant CpGs
Order	id	UCSC_RefGene_Name	DF	Beta	SeBeta	pvalue	Bonferroni significant (marked *)	DF	Beta	SeBeta	Replication	Bonferroni significant (marked *)	Model name for presented statistical results	CpG significance in both models or only one (Both / Single)	chr	pos	UCSC_RefGene_Group	Relation_to_Island	CpG	Beta - Cohort 1	pvalue -Cohort 1	Beta - Cohort 2	pvalue -Cohort 2
1	cg13108341	DNAH9	425	-0.0805939	0.0103306	4.78816e-14	*	362	-0.0496503	0.0100617	1.22738e-06		no BMI	Both Models	17	11608711	Body	OpenSea	cg13108341	-0.0812866	3.47922e-12	-0.0510657	6.6461e-07
2	cg02988288	TXNIP;NBPF20;NBPF10	425	0.0167023	0.00432831	0.000131608		362	0.024568	0.00381722	3.89199e-10	*	no BMI	Both Models	1	145440445	Body	OpenSea	cg02988288	0.0171085	0.000351758	0.0255509	7.86687e-11
3	cg19693031	TXNIP	425	0.0613816	0.00612597	2.3522e-21	*	362	0.0433386	0.00582847	7.5996e-13	*	no BMI	Both Models	1	145441552	3'UTR	OpenSea	cg19693031	0.0638873	5.35364e-20	0.043479	6.60887e-13
4	cg25693597	P4HB	413	-0.0338822	0.00607374	4.39527e-08	*	361	-0.0199363	0.00464468	2.27478e-05		with BMI		17	79817271	ExonBnd;TSS1500	N_Shore	cg25693597	-0.0338822	4.39527e-08	-0.0199363	2.27478e-05
5	cg17054691	P4HB	425	-0.0193472	0.00336107	1.64924e-08	*	362	-0.0161579	0.0032285	8.74616e-07		no BMI		17	79813439	Body	OpenSea
6	cg00929203		425	-0.0140829	0.00408718	0.000626416		362	-0.0212125	0.00347503	2.66039e-09	*	no BMI	Both Models	12	116821263		OpenSea	cg00929203	-0.0160329	0.000355814	-0.0213703	2.12571e-09
7	cg00842231	LOC55908;DOCK6	425	-0.00991657	0.00268771	0.000253791		362	-0.0142309	0.00253244	3.82854e-08	*	no BMI		19	11352474	3'UTR;Body	N_Shore
8	cg03037271		425	-0.0280352	0.00480875	1.09743e-08	*	362	-0.0224411	0.00431568	3.3425e-07		no BMI		17	40548565		OpenSea
9	cg12331557	DOCK10	413	-0.0170708	0.00478763	0.000405501		361	-0.023042	0.00400405	1.85498e-08	*	with BMI		2	225698977	TSS200;ExonBnd	OpenSea	cg12331557	-0.0170708	0.000405501	-0.023042	1.85498e-08
10	cg08110950		425	-0.0233047	0.00400676	1.18408e-08	*	362	-0.0164744	0.00328589	8.376e-07		no BMI		13	49109917		S_Shelf
11	cg06555354	SPRED2	413	-0.0430938	0.00740466	1.18339e-08	*	361	-0.0241093	0.00579752	4.00542e-05		with BMI		2	65568674	3'UTR	OpenSea	cg06555354	-0.0430938	1.18339e-08	-0.0241093	4.00542e-05
12	cg25358033	TPCN1	425	-0.0145937	0.0041056	0.000421087		362	-0.019664	0.00347146	3.00994e-08	*	no BMI		12	113714589	Body	OpenSea
13	cg01307606		425	-0.0262095	0.00442815	6.68552e-09	*	362	-0.0163871	0.00334581	1.46366e-06		no BMI	Both Models	3	196264779		OpenSea	cg01307606	-0.0271635	3.94658e-08	-0.0165773	1.14487e-06
14	cg12761421	LGR6	413	-0.0297694	0.00482471	1.6289e-09	*	361	-0.01812	0.00409105	1.25553e-05		with BMI		1	202171723	TSS1500	OpenSea	cg12761421	-0.0297694	1.6289e-09	-0.01812	1.25553e-05
15	cg27187909	HDAC5	425	-0.0288197	0.00505067	2.17014e-08	*	362	-0.0200024	0.00431645	5.01278e-06		no BMI		17	42180765	Body	OpenSea
16	cg19629891	LOC100288637	413	-0.0272892	0.00619202	1.33685e-05		361	-0.0262414	0.00470452	4.78096e-08	*	with BMI		15	30950893		OpenSea	cg19629891	-0.0272892	1.33685e-05	-0.0262414	4.78096e-08
17	cg00092123	KIAA1211L	425	-0.014147	0.00386412	0.000282765		362	-0.0164449	0.00295754	5.23749e-08	*	no BMI		2	99415612	Body	OpenSea
18	cg01689405	SLC30A2	425	-0.0277615	0.00460394	3.56542e-09	*	362	-0.0158792	0.00341662	4.70987e-06		no BMI		1	26370407	Body	N_Shore
19	cg04406114	POU2F2	413	-0.0289111	0.00519036	4.59501e-08	*	361	-0.0166805	0.00377646	1.32481e-05		with BMI		19	42599489		N_Shore	cg04406114	-0.0289111	4.59501e-08	-0.0166805	1.32481e-05
20	cg19420720	P4HB	425	-0.036753	0.00476194	8.51755e-14	*	362	-0.021763	0.00468142	4.68482e-06		no BMI	Both Models	17	79816504	Body	N_Shore	cg19420720	-0.0355634	3.6188e-11	-0.0224676	1.94606e-06
21	cg20006294	FRMD4B	425	-0.0363702	0.00619645	8.81098e-09	*	362	-0.0223211	0.00477621	4.18554e-06		no BMI		3	69342285	Body	OpenSea
22	cg27182880	LOC101929524	413	-0.0187895	0.0048405	0.00012071		361	-0.0194398	0.00343039	2.97639e-08	*	with BMI		5	16623360	TSS200;5'UTR	OpenSea	cg27182880	-0.0187895	0.00012071	-0.0194398	2.97639e-08
23	cg05919951	HAUS8	413	-0.0209846	0.00589886	0.000417974		361	-0.0280309	0.00503207	4.97315e-08	*	with BMI		19	17180084		OpenSea	cg05919951	-0.0209846	0.000417974	-0.0280309	4.97315e-08
24	cg08992189	HK1	425	-0.0406291	0.00641713	6.18592e-10	*	362	-0.0277569	0.00519553	1.62477e-07		no BMI	Both Models	10	71075007	TSS1500;Body	N_Shelf	cg08992189	-0.0376163	1.64472e-07	-0.0290377	3.75394e-08
25	cg27305772	MUS81	413	-0.0303005	0.00495994	2.31762e-09	*	361	-0.0146508	0.00351423	3.83438e-05		with BMI		11	65630355	TSS1500	S_Shore	cg27305772	-0.0303005	2.31762e-09	-0.0146508	3.83438e-05
26	cg10167677	THBS4	425	-0.034148	0.00574873	5.93195e-09	*	362	-0.0259692	0.00490073	2.02715e-07		no BMI	Both Models	5	79338381	Body	OpenSea	cg10167677	-0.0343586	8.35966e-08	-0.0276352	3.20517e-08
27	cg09879165	CACNA2D2	425	-0.0224796	0.00344855	2.0152e-10	*	362	-0.0148768	0.00293782	6.55643e-07		no BMI	Both Models	3	50531577	5'UTR;Body	OpenSea	cg09879165	-0.0218127	1.39454e-08	-0.0155496	1.86757e-07
28	cg01280703	TFF3	425	-0.0186266	0.0033627	5.33532e-08	*	362	-0.016445	0.00294632	4.6811e-08	*	no BMI	Both Models	21	43733835	Body	OpenSea	cg01280703	-0.0167486	6.80228e-06	-0.0164732	4.40071e-08
29	cg00994936	DAZAP1	425	-0.0335123	0.00442698	2.342e-13	*	362	-0.0210542	0.00447863	3.68537e-06		no BMI	Both Models	19	1423902	Body	Island	cg00994936	-0.0311126	3.36224e-10	-0.0223274	7.54283e-07
30	cg18939666	PEF1	425	-0.0252803	0.00435876	1.29691e-08	*	362	-0.0188632	0.00365351	4.01799e-07		no BMI		1	32109151	Body	N_Shore
31	cg09777883		425	-0.0307162	0.00520768	7.50375e-09	*	362	-0.0255407	0.00446997	2.30881e-08	*	no BMI	Both Models	11	112093696		N_Shelf	cg09777883	-0.0294512	2.58238e-07	-0.0266515	3.4132e-09
32	cg13442656	NR5A1	425	-0.0307508	0.00536182	1.85185e-08	*	362	-0.0235691	0.00477512	1.22018e-06		no BMI		9	127246382	Body	N_Shelf
33	cg27094813		425	-0.0355133	0.00499907	5.14092e-12	*	362	-0.0253823	0.00430271	8.39405e-09	*	no BMI	Both Models	1	212624500		OpenSea	cg27094813	-0.0322954	7.31765e-09	-0.0259756	3.2467e-09
34	cg19358608		425	-0.0343737	0.00569407	3.43002e-09	*	362	-0.0252435	0.00532599	3.08147e-06		no BMI		20	1924565		N_Shelf
35	cg09029192	TNRC6C	425	-0.0321044	0.00546808	8.72688e-09	*	362	-0.0186085	0.00415401	1.00394e-05		no BMI		17	76015204	5'UTR	OpenSea
36	cg12067024	S100A7A	425	-0.0208056	0.00441084	3.25299e-06		362	-0.0236166	0.00406795	1.40383e-08	*	no BMI	Both Models	1	153387689	TSS1500	OpenSea	cg12067024	-0.0196032	5.82579e-05	-0.0243316	3.75689e-09
37	cg21279706	KIAA1257	425	-0.0362145	0.00608728	5.63513e-09	*	362	-0.0242662	0.00527616	5.87134e-06		no BMI		3	128710636	Body	N_Shore
38	cg19707375	BAIAP2-AS1	425	-0.0358794	0.00521432	2.13979e-11	*	362	-0.022585	0.00456122	1.13137e-06		no BMI	Both Models	17	79005440	Body	N_Shore	cg19707375	-0.0356011	1.21032e-09	-0.0229829	6.96299e-07
39	cg21124952		425	-0.0373274	0.00591533	7.00715e-10	*	362	-0.0241167	0.00511193	3.41165e-06		no BMI		12	56544386		N_Shore
40	cg06646796	DHRS2	425	-0.0332465	0.00545256	2.42322e-09	*	362	-0.0222399	0.00483025	5.73762e-06		no BMI		14	24104741	TSS1500	OpenSea
41	cg22904406	DAXX	425	-0.0379943	0.00571943	9.42638e-11	*	362	-0.0207666	0.00463679	1.00829e-05		no BMI	Both Models	6	33288296	Body	N_Shore	cg22904406	-0.0387516	1.62638e-09	-0.0209762	7.57632e-06
42	cg15007470	TCF3	413	-0.0364263	0.00592229	1.82318e-09	*	361	-0.0209976	0.00477841	1.46312e-05		with BMI		19	1622838	TSS1500	S_Shore	cg15007470	-0.0364263	1.82318e-09	-0.0209976	1.46312e-05
43	cg11969813	P4HB	425	-0.0457418	0.00636278	2.95904e-12	*	362	-0.0303714	0.00571675	1.89109e-07		no BMI	Both Models	17	79816559	Body	N_Shore	cg11969813	-0.0441199	5.70953e-10	-0.0317387	4.53422e-08
44	cg08088075		425	-0.0348121	0.00493741	7.25038e-12	*	362	-0.0307293	0.00477479	3.90037e-10	*	no BMI	Both Models	2	220264753		OpenSea	cg08088075	-0.0328448	2.5939e-09	-0.0318594	5.72155e-11
45	cg06291107	BLCAP	425	-0.0293949	0.0034274	1.84483e-16	*	362	-0.0162287	0.00313272	3.68506e-07		no BMI	Both Models	20	36157675	TSS1500	S_Shore	cg06291107	-0.0283211	2.95994e-13	-0.0168894	1.10458e-07
46	cg11692409	SERPINF1	425	-0.0268651	0.00466073	1.57932e-08	*	362	-0.0183447	0.00394839	4.74275e-06		no BMI		17	1665181	TSS200	OpenSea
47	cg12350057	PPP1R3E	413	-0.0469619	0.00790433	6.01267e-09	*	361	-0.0257372	0.00622286	4.40162e-05		with BMI		14	23768690	3'UTR;TSS200	N_Shore	cg12350057	-0.0469619	6.01267e-09	-0.0257372	4.40162e-05
48	cg20567408	PCID2	425	-0.0476916	0.00604579	2.61477e-14	*	362	-0.0224389	0.00476768	3.59408e-06		no BMI	Both Models	13	113858363	Body	N_Shelf	cg20567408	-0.0443929	7.55259e-11	-0.0231196	1.71898e-06
49	cg26236214	ARHGEF7	425	-0.038231	0.00668431	2.017e-08	*	362	-0.029572	0.00616471	2.35817e-06		no BMI		13	111867078	5'UTR;Body	OpenSea
50	cg01004980	PRKAR2A	425	-0.026546	0.00614977	1.9736e-05		362	-0.0378749	0.006069	1.21817e-09	*	no BMI		3	48883069	Body	N_Shore
51	cg12973487	TCF3	425	-0.0347516	0.00525449	1.1286e-10	*	362	-0.021192	0.00440853	2.24951e-06		no BMI	Both Models	19	1623075	Body	S_Shore	cg12973487	-0.0343217	5.23735e-09	-0.0212706	1.97647e-06
52	cg15326645		413	-0.0299163	0.00491831	2.69675e-09	*	361	-0.0175388	0.00383594	6.63912e-06		with BMI		2	220264835	TSS200;5'UTR	OpenSea	cg15326645	-0.0299163	2.69675e-09	-0.0175388	6.63912e-06
53	cg13547913	OCIAD1	425	-0.0370056	0.00646882	2.00493e-08	*	362	-0.0319599	0.00637963	8.5406e-07		no BMI		4	48831680	TSS1500	N_Shore
54	cg19225036	PBRM1	413	-0.0366542	0.00629028	1.13665e-08	*	361	-0.019951	0.00469241	2.70446e-05		with BMI		3	52586343	TSS1500	OpenSea	cg19225036	-0.0366542	1.13665e-08	-0.019951	2.70446e-05
55	cg10615580	FLJ90757	425	-0.0415133	0.00489561	3.76637e-16	*	362	-0.0190691	0.00414335	5.78936e-06		no BMI	Both Models	17	79005548	Body	N_Shore	cg10615580	-0.0406477	1.77675e-13	-0.0197316	2.61918e-06
56	cg14334460	NELF	413	-0.0370619	0.00560882	1.20563e-10	*	361	-0.0186929	0.00442156	2.99537e-05		with BMI		9	140346899	ExonBnd;3'UTR	N_Shore	cg14334460	-0.0370619	1.20563e-10	-0.0186929	2.99537e-05
57	cg00765623		425	-0.0313436	0.00547069	1.91127e-08	*	362	-0.0236374	0.00516205	6.43204e-06		no BMI		20	56035616		OpenSea
58	cg09627709	LMTK2	425	-0.0373643	0.00666484	3.728e-08	*	362	-0.0274184	0.00609415	9.20643e-06		no BMI		7	97755719	Body	OpenSea
59	cg06721411	DQX1	425	-0.0369222	0.00544148	3.90208e-11	*	362	-0.0261901	0.00466845	4.02515e-08	*	no BMI	Both Models	2	74753759	TSS1500	N_Shelf	cg06721411	-0.0359284	4.24729e-09	-0.0269354	1.39551e-08
60	cg04326337	RPRD1B	425	-0.0273167	0.00722593	0.000178991		362	-0.0379464	0.00664907	2.39524e-08	*	no BMI		20	36664969	Body	S_Shelf
61	cg26747273	IDO2	413	-0.0464599	0.0101393	6.10418e-06		361	-0.0423123	0.00762979	5.66765e-08	*	with BMI		8	39865296	5'UTR	OpenSea	cg26747273	-0.0464599	6.10418e-06	-0.0423123	5.66765e-08
62	cg22896572		425	-0.0394171	0.00677544	1.17561e-08	*	362	-0.0359744	0.00722963	1.00559e-06		no BMI	Both Models	11	57166949		OpenSea	cg22896572	-0.0414717	3.49146e-08	-0.0373787	3.37995e-07
63	cg01219924	FLJ90757	425	-0.0516598	0.00716352	2.5534e-12	*	362	-0.0284399	0.00626742	7.74755e-06		no BMI	Both Models	17	79004947	Body	N_Shore	cg01219924	-0.0482946	2.00468e-09	-0.0297133	2.36623e-06
64	cg00683922	PFKFB2	425	-0.0366711	0.0055578	1.2414e-10	*	362	-0.0247863	0.00518626	2.56266e-06		no BMI	Both Models	1	207242569	Body	OpenSea	cg00683922	-0.0352529	1.22673e-08	-0.0261204	6.21564e-07
65	cg01676795	POR	425	-0.0639856	0.00793463	7.58671e-15	*	362	-0.0331841	0.0069863	2.93873e-06		no BMI	Both Models	7	75586348	Body	OpenSea	cg01676795	-0.0606855	1.32285e-11	-0.0343303	1.15133e-06
66	cg22699725	PFKFB2	413	-0.0316068	0.00555222	2.37614e-08	*	361	-0.0196816	0.0045506	1.97593e-05		with BMI		1	207242586	TSS200	OpenSea	cg22699725	-0.0316068	2.37614e-08	-0.0196816	1.97593e-05
Note:
cg13108341 and cg03037271 (underlined) are also associated with age at a Bonferroni significant p-value in a larger controls cohort, yet results were not replicated.
cg19629891 and cg12067024 are listed in the cross hybridizing probes from Pidsley et al, Genome Biology 2016, and McCartney et al, Genomics Data, 2016)
Pidsley, R., Zotenko, E., Peters, T. J., Lawrence, M. G., Risbridger, G. P., Molloy, P., … Clark, S. J. (2016). Critical evaluation of the Illumina MethylationEPIC BeadChip microarray for whole-genome DNA methylation profiling. Genome Biology, 17(1), 208.
McCartney et al , Identification of polymorphic and off-target probe binding sites on the Illumina Infinium MethylationEPIC BeadChip, Genomics Data, 2016

## Sheet: Table S2
Table S2: Results of lookup of the identified 66 T2D CpGs in databases and previous literature
							(Kulkarni, Kos et al. 2015)										(Sheng, Qiu et al. 2020)
Literature search results							Exact cpg replication (nominal p values highlighted in green)						Gene replication (best p value selected from all cpgs in Gene)				Exact cpg replication (p<0.05 is green in color, underlined and bold)
id	UCSC_RefGene_Name	CpG associations (pubmed / general search)	EWAS catalogue* (cpg or gene)	Gene relevance/associations (pubmed / general search)	GWAS and other associations of genes	Comments	id	UCSC_RefGene_Name	exact cpg found (Y=Yes)	pvalue T2D	pvalue FBG	pvalue HOMA_IR	UCSC_RefGene_Name	pvalue T2D	pvalue FBG	pvalue HOMA-IR	pvalue Albuminuria	pvalue HbA1c	pvalue Kidney Function	pvalue Kidney Function Decline
cg08088075	none						cg08088075										0.586	0.034	0.73	0.623
cg01307606	none						cg01307606										0.337	0.061	0.277	0.028
cg00929203	none						cg00929203										0.957	0.181	0.028	0.442
cg00765623	none						cg00765623										0.19	0.199	0.91	0.096
cg00092123	KIAA1211L						cg00092123	KIAA1211L					KIAA1211L				0.048	0.052	0.256	0.347
cg00683922	PFKFB2;PFKFB2						cg00683922	PFKFB2					PFKFB2	0.0047568	0.057302	0.44228	0.061	0.021	0.009	0.764
cg00842231	LOC55908;DOCK6				GWAS studies on coronary heart disease and total and HDL cholesterol levels (Hoffmann, 2018; Koyama, 2020).		cg00842231	LOC55908;DOCK6	Y	0.02027	0.102802	0.63982	DOCK6	0.91782	0.0012175	0.40792	0.769	0.107	0.007	0.693
cg21124952	none						cg21124952										0.017		0.208	0.228
cg19707375	BAIAP2-AS1					BAIAP2 gene harbors a cpg associated with insulin sensitivity in placenta of pregnant women at 6.3E-08 (PMID: 318825640)	cg19707375	BAIAP2-AS1					BAIAP2-AS1				0.133		0.128	0.234
cg22896572	none						cg22896572										0.14	0.599	0.013	0.354
cg01689405	SLC30A2;SLC30A2			Cai et al., 2018			cg01689405	SLC30A2	Y	0.116252	0.0006222	0.0003316	SLC30A2	0.116252	0.0006222	0.0003316	0.74	0.034	0.272	0.284
cg12973487	TCF3;TCF3		cg13685746 was associated with progression of CKD (PMID: 24516231). Gene is associated with BMI (Stanford portal or GWAS catalogue)		GWAS association with T2D (GWAS catalogue, PMID:32541925). TCF3 was undetectable in islets from nondiabetic individuals but was upregulated specifically in islets of type II diabetic patients (Lee et al., 2008).	TCF3 was undetectable in islets from nondiabetic individuals but was upregulated specifically in islets of type II diabetic patients (PMID: 19165345). Cg13685746 was associated with progression of CKD (PMID: 24516231).	cg12973487	TCF3;TCF3					TCF3	0.0002406	0.125964	0.060548	0.604	0.018	0.011	0.089
cg15007470	TCF3;TCF3		cg13685746 was associated with progression of CKD (PMID: 24516231). Gene is associated with BMI (Stanford portal or GWAS catalogue)		GWAS association with T2D (GWAS catalogue, PMID:32541925). TCF3 was undetectable in islets from nondiabetic individuals but was upregulated specifically in islets of type II diabetic patients (Lee et al., 2008).	TCF3 was undetectable in islets from nondiabetic individuals but was upregulated specifically in islets of type II diabetic patients (PMID: 19165345). Cg13685746 was associated with progression of CKD (PMID: 24516231).	cg15007470	TCF3;TCF3					TCF3	0.0002406	0.125964	0.060548	0.597	0.117	0.577	0.756
cg21279706	KIAA1257		age				cg21279706	KIAA1257					KIAA1257	0.041904	0.0001464	0.022224	0.002	0.212	0.916	0.55
cg22904406	DAXX;DAXX;DAXX;DAXX		gene - T2D (pmid : 31691802)				cg22904406	DAXX	Y	0.053294	0.52896	0.49964	DAXX	0.91926	0.0002327	0.71578	0.271	0.082	0.595	0.47
cg01280703	TFF3		gene - BMI	TFF3 peptides are involved in glucose homeostasis and insulin sensitivity (Xue et al., 2013). TFF3 deficiency affects the profile and accumulation of fatty acids in the liver (Bujak et al., 2018).	TFF3 associate with HDL cholesterol (GWAS catalog, (Richardson et. al., 2020)).	TFF3 promotes restoration of intestinal epithelium through inhibiting apoptosis (PMID: 10639160). Tff3 levels were decreased in ob/ob and high-fat diet-induced obese mice and overexpression of Tff3 in diabetic or obese mice improved glucose tolerance and insulin sensitivity indicating that Tff3 peptides are involved in glucose homeostasis and insulin sensitivity (PMID: 24086476). Similar results …	cg01280703	TFF3					TFF3	0.0003228	0.62932	0.5202	0.084	0.155	0.834	0.834
cg26236214	ARHGEF7;ARHGEF7;ARHGEF7;ARHGEF7;ARHGEF7		gene - BMI, T2D (pmid : 31691802)		GWAS association with BMI (GWAS catalogue)		cg26236214	ARHGEF7					ARHGEF7	0.0004144	0.0024684	0.093058	0.043	0.001	0.05	0.56
cg06646796	DHRS2;DHRS2			Yuan et al., 2020		DHRS2 protein was found to be significantly downegulated in obese subjects with non-alchoholic fatty liver disease (NAFLD) compared to obese and metabolically healthy subjects using Tandem Mass Tags (TMT) (PMID: 32058041).	cg06646796	DHRS2					DHRS2	0.25758	0.0140352	0.46412	0.439	0.454	0.205	0.395
cg27187909	HDAC5;HDAC5		gene - BMI				cg27187909	HDAC5					HDAC5	0.0024486	0.07781	0.0013596	0.159	0.423	0.501	0.688
cg13547913	OCIAD1;OCIAD1;OCIAD1		age		GWAS association with T2D (GWAS catalogue, PMID:32541925)		cg13547913	OCIAD1					OCIAD1	0.0011875	0.010851	0.071082	0.568	0.313	0.703	0.057
cg20567408	PCID2;PCID2;PCID2;PCID2;PCID2		age				cg20567408	PCID2					PCID2	0.24844	0.0136986	0.38838	0.477	0.078	0.082	0.48
cg01219924	FLJ90757			Kallio et al., 2007			cg01219924	FLJ90757	Y	0.03125	0.09086	0.115586	FLJ90757	0.028422	0.074286	0.0004624	0.515	0.009	0.618	0.425
cg01676795	POR		cpg- Cardona et al., 2019 (pmid: 31506343)			cg01676795 was associated with incident T2DM in the EPIC-Norfolk study and confirmed in the LOLIPOP study and in cross-sectional data from the Framingham Heart Study (FHS) (PMID: 31506343). POR (also known as ZNT2) is involved in maintaining cellular zinc homeostasis in mammalian cells. ZNT2 was found to be localized on the surface of both human and mouse β-cells, suggesting a role for ZNT2 in di…	cg01676795	POR	Y	1.56e-08	2.94e-08	1.01e-08	POR	1.56e-08	2.94e-08	1.01e-08	0.023	0.001	0.003	0.021
cg03037271	none						cg03037271										0.22	0.067	0.587	0.295
cg01004980	PRKAR2A		gene - BMI	London et al., 2020		Mice lacking functional copies of Prkar2a were less likely to become obese than wild type mice with normally functioning Prkar2a (PMID: 33141766).	cg01004980	PRKAR2A	Y	5.14e-07	4.53e-05	6.36e-05	PRKAR2A	5.14e-07	4.53e-05	6.36e-05	0.149	0.011	0.087	0.293
cg20006294	FRMD4B		gene - BMI		GWAS association with BMI (GWAS catalogue)	Other cpg in gene methylation in differential DNA methylation (p<0.05) in adipose tissue from 14 MZ twin pairs discordant for type 2 diabetes, and in adipose tissue from 28 diabetic versus 28 non-diabetic subjects at p : 0.001 (PMID: 24812430).	cg20006294	FRMD4B					FRMD4B	0.0076826	0.002915	0.0001501	0.689	0.218	0.444	0.566
cg00994936	DAZAP1;DAZAP1	CpG site significantly associated with reduced estimated glomerular filtration rate contributing to chronic kidney disease (Chu et al., 2017).	cpg association with BMI, gene associationwith BMI (pmid: 31197173, 29278407)			CpG site significantly associated with reduced estimated glomerular filtration rate contributing to chronic kidney disease (PMID: 29097680).	cg00994936	DAZAP1	Y	1.32e-06	7.53e-06	1	DAZAP1	1.32e-06	7.53e-06	1	0.612	0.006	0.037	0.536
cg04326337	RPRD1B		gene - T2D				cg04326337	RPRD1B	Y	0.0008227	0.0064296	0.025384	RPRD1B	0.0008227	0.0064296	0.025384	0.405	0.024	0.457	0.022
cg08992189	HK1;HK1;HK1;HK1			Gjesling et al., 2011	GWAS associations with HBA1c (Soranzo et al, 2010)	Associations to GWAS catalog entries relating to Hemoglobin A1c levels (PMID: 20858683).	cg08992189	HK1					HK1	1.01e-05	3.83e-05	0.02577	0.17	0.146	0.031	0.083
cg06291107	BLCAP;BLCAP		gene- BMI				cg06291107	BLCAP	Y	0.0017684	0.0098002	0.0027388	BLCAP	0.0002419	5.54e-05	0.0024622	0.81	0.064	0.33	0.166
cg08110950	none						cg08110950										0.305	0.097	0.288	0.018
cg06721411	DQX1	cg06721411 was identified as being associated with T2D in an Arab population with T2D and the association was replicated in the TwinsUK cohort (Al Muftah et al., 2016). In a study of sites associated with fasting plasma glucose and glycated haemoglobin in twins, Cg06721411 was found to be associated with fasting blood glucose (Wang et al., 2020).		Al Muftah et al., 2016		cg06721411 was identified as being associated with T2D in an Arab population with T2D and the association was replicated in the TwinsUK cohort (PMID: 26823690). In a study of sites associated with fasting plasma glucose and glycated haemoglobin in twins, Cg06721411 was found to be associated with fasting blood glucose (PMID: 32541973).	cg06721411	DQX1					DQX1	0.13973	0.082614	0.38602	0.329	0.008	0.985	0.454
cg19693031	TXNIP		Albao et al., 2019, Cardona et al., 2019 (pmid: 31506343, 31506343, 31691802, 26095709, 26643952, 26433941), with BMI (pmid: 28213390, 31197173)	Zhou, 2010; Abais, 2014		TXNIP is part of the NOD-like receptor signaling pathway, having been shown to bind to NOD-like receptor protein 3 (NLRP3) which leads to inflammasome activation and provides a possible mechanistic link to the observed involvement of IL-1 in the pathogenesis of T2D (PMID: 20023662; PMID: 25138219)	cg19693031	TXNIP	Y	1.53e-19	1.55e-15	4.39e-08	TXNIP	1.53e-19	1.55e-15	4.39e-08	0.055	6.216e-14	0.752	0.132
cg02988288	TXNIP;NBPF20;NBPF10;NBPF10	cg02988288 was identified as a downmethylated differentially methylated position in the peripheral blood of Filipinos with T2D (Albao et al., 2019). cg02988288 was identified as a significant CpG site with differential methylation patterns between obese and lean subjects and is located in TXNIP (Koh et al., 2020).	Albao et al., 2019, Cardona et al., 2019 (pmid: 31506343, 31506343, 31691802, 26095709, 26643952, 26433941), with BMI (pmid: 28213390, 31197173)			cg02988288 was identified as a downmethylated differentially methylated position in the peripheral blood of Filipinos with T2D (PMID: 31691802). cg02988288 was identified as a significant CpG site with differential methylation patterns between obese and lean subjects and is located in TXNIP (PMID: 32788176).	cg02988288	TXNIP;NBPF20;NBPF10;NBPF10					TXNIP	1.53e-19	1.55e-15	4.39e-08	0.685	3.962e-06	0.187	0.412
cg09777883	none		cpg - BMI				cg09777883		Y	7.24e-05	0.0014267	6.38e-07					0.305	0.048	0.617	0.288
cg13442656	NR5A1		gene - BMI			Gene associated with kidney dysfunction in Type 1 Diabetes, p=0.002 (PMID: 26258530)	cg13442656	NR5A1	Y	8.95e-05	5.64e-06	6.58e-05	NR5A1	8.95e-05	5.64e-06	6.58e-05	0.378	0.261	0.08	0.093
cg12067024	S100A7A		age			cg23287661 in this gene has differential DNA methylation in adipose tissue from 14 MZ twin pairs discordant for type 2 diabetesat p = 0.003 (PMID: 24812430)	cg12067024	S100A7A	Y	9.49e-05	2.36e-06	0.0010463	S100A7A	9.49e-05	2.36e-06	0.0010463	0.117	0.848	0.772	0.679
cg09029192	TNRC6C;TNRC6C	In a study of sites associated with fasting plasma glucose and glycated haemoglobin in twins, cg09029192 was found to be associated with glycated haemoglobin (Wang et al., 2020).				In a study of sites associated with fasting plasma glucose and glycated haemoglobin in twins, cg09029192 was found to be associated with glycated haemoglobin (PMID: 32541973).	cg09029192	TNRC6C;TNRC6C	Y	0.0003224	0.004388	0.115942	TNRC6C	0.0003224	0.004388	0.115942	0.327		0.141	0.304
cg06555354	SPRED2;SPRED2				GWAS association with T2D (GWAS catalogue, PMID:30297969)	Another cpg in the same gene in adipose tissue from 28 diabetic versus 28 non-diabetic subjects at p : 0.0005 (PMID: 24812430).	cg06555354	SPRED2;SPRED2					SPRED2	1.21e-05	0.0190032	0.0117936	0.089	0.505	0.153	0.681
cg04406114	POU2F2			Poznyak, 2020		Another cpg in gene in adipose tissue from 28 diabetic versus 28 non-diabetic subjects (casecontrol cohort 2) at p : E-05 (PMID: 24812430). Induces atherosclerosis development or further accelerate its progression (PMID: 32155866).	cg04406114	POU2F2	Y	2.16e-05	0.0002735	0.163032	POU2F2	3.26e-08	0.000516	4.89e-05	0.878	0.126	0.49	0.46
cg13108341	DNAH9		age			cg13108341 was identified as a genome-wide significant differentially methylated site associated with the respiratory function traits or chronic obstructive pulmonary disease in the generation Scotland Scottish Family Health study (Table 2) (PMID: 30935889). cg13636817 is associated with T2D at p=0.005, and another cpg at a higher p value in (PMID: 32816961).	cg13108341	DNAH9					DNAH9	0.0006459	0.38902	0.51826	0.068	0.211	0.278	0.305
cg05919951	HAUS8;HAUS8						cg05919951	HAUS8;HAUS8					HAUS8	0.27392	0.51866	0.171008	0.141	0.01	0.362	0.911
cg22699725	PFKFB2;PFKFB2				GWAS with diabetic kidney disease (PMID: 31231424 )	cpg in gene in adipose tissue from 28 diabetic versus 28 non-diabetic subjects (case control cohort 2) at p:0.0002 (PMID: 24812430). Other cpg in gene at p:0.01 in (PMID: 32816961)	cg22699725	PFKFB2;PFKFB2					PFKFB2	0.0047568	0.057302	0.44228	0.052	0.004	0.001	0.411
cg09879165	CACNA2D2;CACNA2D2;CACNA2D2;CACNA2D2		gene - BMI	CACNA2D2 was identified as being involved with T2DM-associated coronary heart disease (Huang et al., 2020).	GWAS association with blood pressure (GWAS catalogue (Hoffman 2017),(Warren 2017))	CACNA2D2 was identified as being involved with T2DM-associated coronary heart disease (PMID: 33195466).	cg09879165	CACNA2D2;CACNA2D2;CACNA2D2;CACNA2D2					CACNA2D2	0.43792	6.12e-05	0.0003405	0.516	0.004	0.027	0.341
cg25358033	TPCN1;TPCN1;TPCN1				GWAS association with BMI (GWAS catalogue)	Another cpg in TPCN1 in adipose tissue from 28 diabetic versus 28 non-diabetic subjects at p : 0.0002. (PMID: 24812430). Another cpg in GDM cord blood (PMID: 28360945) at p: 0.049. It also associates with body weight (PMID: 29566149).	cg25358033	TPCN1;TPCN1;TPCN1					TPCN1	0.0138686	0.26964	1	0.112	0.118	0.031	0.942
cg12761421	LGR6;LGR6					A cpg in this gene is associated with GDM (PMID: 34299269). Cpg in gene in adipose tissue from 28 diabetic versus 28 non-diabetic subjects (case control cohort 2) at p : 0.003 (PMID: 24812430).	cg12761421	LGR6;LGR6	Y	0.0001338	3.18e-05	0.0037564	LGR6	0.0001338	3.18e-05	0.0037564	0.709	0.008	0.22	0.807
cg11692409	SERPINF1		age			cg11692409 identified as associated with T2D in a Qatari family sample at a non EWAS threshold 10-5 (Supplemental Table 5) (PMID: 26823690).	cg11692409	SERPINF1	Y	0.09646	0.58208	0.153264	SERPINF1	0.0113188	0.4538	0.22926	0.214	0.009	0.719	0.94
cg19225036	PBRM1			Other cpg in gene is reported in differential DNA methylation (p<0.05) in adipose tissue from 14 MZ twin pairs discordant for type 2 diabetes at p: 0.004 ( https://diabetes.diabetesjournals.org/content/diabetes/early/2014/05/02/db13-1459.full.pdf.)	Associated with BMI-related traits (Shungin, 2015).	Associated with BMI-related traits (PMID: 25673412). Other cpg in gene is reported in differential DNA methylation (p<0.05) in adipose tissue from 14 MZ twin pairs discordant for type 2 diabetes at p: 0.004 (PMID: 24812430).	cg19225036	PBRM1					PBRM1	0.173716	0.64628	0.58108	0.035	0.003	0.466	0.284
cg14334460	NELF;NELF;NELF;NELF					cpg in gene in adipose tissue from 28 diabetic versus 28 non-diabetic subjects (case control cohort 2) at p : 8.2E-05 (PMID: 24812430).	cg14334460	NELF;NELF;NELF;NELF	Y	0.003134	0.0138444	0.0074264	NELF	0.95146	0.0015472	0.062946	0.436	4.89e-05	0.001	0.451
cg12331557	DOCK10;DOCK10;DOCK10;DOCK10				GWAS association with coronary artery calcification in T2D (p=10-6) (GWAS catalogue, PMID:29221444)		cg12331557	DOCK10;DOCK10;DOCK10;DOCK10					DOCK10	0.38626	0.0057134	0.0074316	0.544	0.916	0.395	0.34
cg18939666	PEF1		age			none	cg18939666	PEF1	Y	0.0045428	5.1e-05	0.0009145	PEF1	0.0045428	5.1e-05	0.0009145	0.156	0.018	0.351	0.254
cg19420720	P4HB		cpg- BMI, gene - BMI (pmid: 31197173, 29278407, 33517419)				cg19420720	P4HB	Y	0.0190092	0.18695	0.0107366	P4HB	0.028334	0.0006117	0.117676	0.07	0.003	0.293	0.184
cg09627709	LMTK2				GWAS assocation wth T2D or prostate cancer (pleiotropy) (GWAS catalogue,PMID:33290408)	LMTK2 was identified as a female specific locus associated with T2D (PMID: 32499647).	cg09627709	LMTK2					LMTK2	0.5272	0.0012294	0.0075216
cg17054691	P4HB		cpg- BMI,gene - BMI (pmid: 31197173, 29278407, 33517419)				cg17054691	P4HB	Y	0.0199596	0.010128	0.107332	P4HB	0.028334	0.0006117	0.117676	0.492	0.017	0.127	0.082
cg10615580	FLJ90757		age				cg10615580	FLJ90757					FLJ90757	0.028422	0.074286	0.0004624	0.705		0.06	0.749
cg12350057	PPP1R3E					Another cpg in gene in adipose tissue from 28 diabetic versus 28 non-diabetic subjects at p : 0.001 (PMID: 24812430).	cg12350057	PPP1R3E					PPP1R3E	0.011949	0.18743	0.35304	0.804	0.628	0.757	0.484
cg27305772	MUS81						cg27305772	MUS81	Y	0.0040438	0.12453	0.0008734	MUS81	0.0040438	0.12453	0.0008734	0.832	0.016	0.307	0.685
cg11969813	P4HB		cpg - fasting insulin, BMI, gene - BMI (pmid: 31197173, 29278407, 33517419)			P4HB is required for optimal insulin production under metabolic stress in vivo. P4hb deletion in young high-fat fed mice or aged mice exacterbated glucose intolerance with inadequate insulinemia and increased proinsulin/insulin ratio in both serum and islets compared to wildtype mice (PMID: 31184304). P4hb was identified as being associated to T2D from the liver and adipose tissue of gerbils via …	cg11969813	P4HB	Y	0.036376	0.059424	0.124892	P4HB	0.028334	0.0006117	0.117676	0.197	0.001	0.001	0.121
cg19358608	none		age				cg19358608		Y	0.377	0.533	0.050582					0.558	0.029	0.295	0.114
cg25693597	P4HB;P4HB						cg25693597	P4HB;P4HB					P4HB	0.028334	0.0006117	0.117676	0.319	0.703	0.496	0.195
cg10167677	THBS4;THBS4;THBS4;THBS4			Muppala, 2021; Zierfuss, 2020		THBS4 was found to mediate hyperglycemia and TGF-beta-induced inflammation in breast cancer (PMID: 31974349). It is associated with more advanced peripheral artery disease and T2DM and could be a novel marker for atherosclerotic activity (PMID: 31227875)	cg10167677	THBS4;THBS4;THBS4;THBS4					THBS4	0.59794	0.132842	0.0057956	0.812	0.653	0.46	0.292
cg26747273	IDO2			Yu, 2019, Zhang, 2017		IDO has been shown to be upregulated T2D patients with baseline tryptophan being associated with higher risk of incident T2D (Yu, 2019, PMID: 27646613)	cg26747273	IDO2					IDO2	0.81886	0.0151562	0.0073858	0.293	0.765	0.198	0.466
cg15326645	none						cg15326645										0.358	0.01	0.128	0.408
cg27182880	LOC101929524						cg27182880	LOC101929524					LOC101929524				0.013	0.017	0.374	0.357
cg27094813	none						cg27094813										0.248	0.025	0.207	0.241
cg19629891	LOC100288637;LOC100288637;LOC100288637					Gene methylation associated with T2D in (PMID: 27322146) at 8.7E-06.	cg19629891	LOC100288637;LOC100288637;LOC100288637					LOC100288637				0.606	0.511	0.042	0.722
Notes
*Battram, Thomas, et al. “The EWAS Catalog: A Database of Epigenome-wide Association Studies.” OSF Preprints, 4 Feb. 2021.

## Sheet: Table S3
Table S3: Replication of literature findings*
*(Toperoff, Aran et al. 2012, Chambers, Loh et al. 2015, Kulkarni, Kos et al. 2015, Kriebel, Herder et al. 2016, Walaszczyk, Luijten et al. 2018)
Results of replication of (Kulkarni, Kos et al, 2015) results in cohort1 with "noBMI" model (light green indicates replication at an EWAS p value (5 x 10E-08) and yellow indicates that cpg is replicated at a replication p value (1 x 10E-03))							Results of replication of all CpGs harbored in 51 unique T2D methylated genes that were previously reported in literature, whether the exact CpG was replicated or not. Replication is done in cohort1 with "no BMI" model. (light green indicates replication at an EWAS p value (5 x 10E-08) and yellow indicates that cpg is replicated at a replication p value (9.8 x 10E-04))								List of 51 genes tested for replication															unique genes in new results
cpg	Beta	pval (noBMI model)					cpg	gene	N	SE	Beta	pval (noBMI model)			ABCG1															ABCG1;ABCG1;ABCG1;ABCG1;ABCG1;ABCG1
cg19693031	0.0614152	5.10189e-21					cg19693031	TXNIP	425	0.0613816	0.00612597	2.3522e-21			ADPGK															ADPGK;ADPGK;ADPGK
cg01676795	-0.054362	1.10705e-16					cg01676795	POR	425	-0.0639856	0.00793463	7.58671e-15			ANKS3															ANKS3
cg26546155	-0.0349432	2.18018e-11					cg17333973	KCNQ1;KCNQ1	425	-0.0358076	0.00517931	1.74044e-11			ARHGEF2															ARHGEF2;ARHGEF2;ARHGEF2
cg14597545	-0.0378694	4.45602e-10					cg01176028	ABCG1;ABCG1;ABCG1;ABCG1;ABCG1;ABCG1	425	-0.0345865	0.00505854	2.81781e-11			ARIH1															ARIH1
cg06500161	-0.0211363	7.65638e-09					cg16740586	ABCG1;ABCG1;ABCG1;ABCG1;ABCG1;ABCG1	425	-0.0302397	0.00444029	3.33734e-11			ARMC2															ARMC2;ARMC2
cg16809457	-0.0330766	1.56864e-08					cg06721411	DQX1	425	-0.0369222	0.00544148	3.90208e-11			C14orf43															C14orf43
cg03497652	-0.0453557	2.02337e-08					cg12995604	ZBTB7A	425	-0.0337891	0.00510595	1.10193e-10			C1QTNF7															C1QTNF7;C1QTNF7
cg13640297	-0.0283767	3.16889e-08					cg26546155	RSPRY1	425	-0.0426423	0.00644511	1.11123e-10			C6orf48															C6orf48;C6orf48
cg08788930	-0.0283989	4.23107e-08					cg04603976	ZBTB7A	425	-0.0354083	0.00535961	1.17936e-10			C7orf50															C7orf50;C7orf50;C7orf50
cg06178887	-0.0248414	6.42103e-08					cg16485315	RSPRY1;RSPRY1;RSPRY1	425	-0.0441805	0.00679412	2.21734e-10			CALHM1															CALHM1
cg04816311	-0.0511743	2.03229e-07					cg21495349	C7orf50;C7orf50;C7orf50	425	-0.0383272	0.00598404	3.99346e-10			CALN1															CALN1
cg19266329	0.0230738	1.16198e-06					cg14597545	ADPGK;ADPGK;ADPGK	425	-0.0455565	0.00713194	4.42602e-10			CDH24															CDH24;CDH24
cg22909677	-0.0133634	1.69579e-06					cg04406114	POU2F2	425	-0.0300567	0.00472851	5.32917e-10			CPT1A															CPT1A;CPT1A
cg26712428	-0.018966	6.39903e-06					cg06556337	POR	425	-0.0239909	0.00383686	9.8316e-10			CUX1															CUX1;CUX1;CUX1
cg04344749	-0.0151544	9.54704e-06					cg11750985	KCNQ1;KCNQ1	425	-0.0297723	0.00478221	1.15219e-09			DEDD2															DEDD2
cg07092212	-0.0165076	1.77645e-05					cg20748065	POR	425	-0.0405886	0.00654677	1.33991e-09			DENND3															DENND3
cg00574958	0.010647	5.01135e-05					cg27342333	POR	425	-0.0500499	0.00808	1.3834e-09			DGKZ															DGKZ
cg09247619	-0.0174159	0.000184365					cg06500161	ABCG1;ABCG1;ABCG1;ABCG1;ABCG1;ABCG1	425	-0.022214	0.0035882	1.41158e-09			DQX1															DQX1
cg08309687	0.025311	0.000254364					cg17069828	SAMD12;SAMD12	425	-0.0133954	0.0021901	2.17319e-09			FAM38A															ELMSAN1
cg04992150	-0.0164551	0.000334233					cg03497652	ANKS3	425	-0.0522578	0.008558	2.30232e-09			FTO															FAM38A
cg04727071	-0.0225749	0.000531573					cg15169934	CPT1A;CPT1A	425	-0.0331568	0.00548162	3.20351e-09			ICA1															FTO
cg01657995	-0.0146413	0.000750334					cg05993525	KCNQ1;KCNQ1	425	-0.0316753	0.00527422	4.09358e-09			JAZF1															ICA1;ICA1;ICA1
cg17666418	-0.0174756	0.00123392					cg16809457	MDN1	425	-0.0391383	0.00658381	5.78284e-09			KCNQ1															JAZF1
cg17058475	0.012051	0.00125218					cg06178887	POU2F2	425	-0.0286395	0.00483972	6.73204e-09			KIFC1															KCNQ1
cg01973676	-0.0166801	0.00128761					cg17554021	DEDD2;DEDD2;DEDD2;DEDD2;DEDD2;DEDD2;DEDD2;DEDD2;DEDD2;DEDD2	425	-0.0438216	0.00742099	7.22172e-09			LDLRAP1															KIFC1
cg04645070	-0.0179329	0.00188048					cg08788930	DENND3	425	-0.0303358	0.00514187	7.44093e-09			LOXL2															LDLRAP1
cg21699330	-0.017942	0.00192036					cg16102891	ARMC2;ARMC2	425	-0.0287418	0.00489192	8.52766e-09			MATR3															LOXL2
cg17315426	-0.0109501	0.00360783					cg07824422	KCNQ1;KCNQ1	425	-0.028102	0.00486225	1.45019e-08			MDN1															MATR3
cg03725309	-0.012659	0.00469785					cg11887188	KCNQ1;KCNQ1	425	-0.0270035	0.00471718	1.96279e-08			NFE2L3															MDN1
cg15188939	0.0110197	0.00907875					cg03257703	MATR3;MATR3;MATR3;MATR3;MATR3;MATR3	425	-0.0291459	0.00510554	2.13995e-08			NUP210															NFE2L3
cg22540135	-0.0100697	0.014563					cg21893526	ABCG1;ABCG1;ABCG1;ABCG1;ABCG1;ABCG1	425	-0.0190811	0.00334336	2.15757e-08			phospho1															NUP210
cg26804423	-0.0112812	0.0146346					cg04816311	C7orf50;C7orf50;C7orf50	425	-0.057711	0.010116	2.18443e-08			POR															PHOSPHO1
cg21766592	-0.00973483	0.0160431					cg01893176	KCNQ1OT1;KCNQ1;KCNQ1	425	-0.018812	0.00330083	2.25374e-08			POU2F2															POR
cg00277397	-0.0109632	0.021993					cg13640297	WDR27	425	-0.0366591	0.00644058	2.34483e-08			PRDM2															POU2F2
cg00076653	-0.0105568	0.0551399					cg06449934	GPER;C7orf50;GPER;C7orf50;C7orf50;GPER	425	-0.0245316	0.00434383	2.98416e-08			PTPRC															PRDM2
cg10919522	0.00787293	0.106993					cg19713565	ZBTB7A	425	-0.0250144	0.004437	3.14576e-08			RSPRY1															PTPRC;PTPRC
cg26836479	-0.0049867	0.138827					cg05438727	KCNQ1;KCNQ1	425	-0.027815	0.00493986	3.26635e-08			SAMD12															RSPRY1
cg06007201	-0.00451433	0.142012					cg10233583	FTO	425	-0.00834529	0.00148498	3.46436e-08			SARS															SAMD12
cg04973995	-0.00521991	0.287124					cg00222799	ABCG1;ABCG1;ABCG1;ABCG1;ABCG1;ABCG1	425	-0.027127	0.00483621	3.6691e-08			SLC1A5															SARS
cg03699074	0.00441992	0.313303					cg05316006	TCF7L2;TCF7L2;TCF7L2;TCF7L2;TCF7L2;TCF7L2	425	-0.0451924	0.00808468	4.06906e-08			SLC30A8															SLC1A5
cg10508317	-0.0024868	0.364595					cg04894537	KCNQ1;KCNQ1	425	-0.0333673	0.00597567	4.20245e-08			SNHG4															SLC30A8;SLC30A8
cg24531955	0.00376333	0.391729					cg07388184	PTPRC;PTPRC	425	-0.0464024	0.00834712	4.79813e-08			SNORA74A															SREBF1
cg27115863	-0.00429359	0.409043					cg20995462	KCNQ1;KCNQ1	425	-0.0294082	0.00530551	5.22915e-08			SNORD52															SOCS3
cg05400498	-0.00308942	0.442725					cg05549853	ARIH1	425	-0.0421067	0.00761882	5.70259e-08			SOCS3															TCF7L2;TCF7L2;TCF7L2;TCF7L2;TCF7L2;TCF7L2
cg15962267	0.00212834	0.626592					cg22633023	POR	425	-0.0339759	0.00617093	6.37069e-08			srebf1															THADA;THADA
cg13199639	-0.000547216	0.723557					cg15503403	DENND3	425	-0.020707	0.00376335	6.49088e-08			TCF7L2															TXNIP
cg07960624	0.00147351	0.820284					cg11406128	ADPGK;ADPGK;ADPGK	425	-0.0222263	0.00404364	6.6881e-08			THADA															WDR27
cg02560388	0.000239858	0.957937					cg22116239	SREBF1;SREBF1;SREBF1	425	-0.0412631	0.0075175	6.96523e-08			TXNIP															ZBTB7A
							cg04642300	ARMC2	425	-0.0363183	0.00661759	6.99415e-08			WDR27
							cg17416793	KCNQ1;KCNQ1	425	-0.0314666	0.00573878	7.18124e-08			ZBTB7A
							cg14783954	DENND3	425	-0.0346952	0.00633255	7.34588e-08
							cg04425362	ABCG1;ABCG1;ABCG1;ABCG1;ABCG1;ABCG1	425	-0.0395981	0.00727062	8.71839e-08
							cg14958441	KCNQ1OT1;KCNQ1;KCNQ1	425	-0.0173251	0.00318381	8.93571e-08
							cg16928487	SREBF1;SREBF1;SREBF1;SREBF1	425	-0.0335782	0.00617355	9.05797e-08
							cg01434694	FAM38A	425	-0.0256776	0.00473028	9.58004e-08
							cg15730481	GPER;C7orf50;C7orf50;GPER;C7orf50;GPER	425	0.0357611	0.00660003	1.00964e-07
							cg16082989	POU2F2;POU2F2;POU2F2;POU2F2	425	-0.0278214	0.00514692	1.07988e-07
							cg10324413	ARIH1;ARIH1	425	-0.0521132	0.00964842	1.10398e-07
							cg03073269	FTO	425	-0.029994	0.00556766	1.18781e-07
							cg17150069	TCF7L2;TCF7L2;TCF7L2;TCF7L2;TCF7L2;TCF7L2;TCF7L2;TCF7L2;TCF7L2;TCF7L2;TCF7L2;TCF7L2;TCF7L2	425	-0.0471758	0.00876145	1.20467e-07
							cg15193857	KCNQ1;KCNQ1	425	-0.0553236	0.010288	1.24918e-07
							cg00243880	CUX1;CUX1;CUX1;CUX1;CUX1;CUX1;CUX1	425	-0.0388967	0.00723984	1.28143e-07
							cg19670883	KCNQ1;KCNQ1	425	-0.0258523	0.0048324	1.4422e-07
							cg20899471	TCF7L2;TCF7L2;TCF7L2;TCF7L2;TCF7L2;TCF7L2;TCF7L2;TCF7L2;TCF7L2;TCF7L2;TCF7L2;TCF7L2;TCF7L2	425	-0.0198514	0.00371716	1.51337e-07
							cg11684469	THADA;THADA;THADA	425	-0.00967128	0.00181234	1.54597e-07
							cg20561536	ARMC2;ARMC2	425	-0.0354302	0.00665398	1.64216e-07
							cg05315195	ARMC2	425	-0.0337054	0.0063335	1.6668e-07
							cg14243741	KCNQ1OT1;KCNQ1;KCNQ1	425	-0.0164854	0.00310144	1.72242e-07
							cg02368631	TCF7L2;TCF7L2;TCF7L2;TCF7L2;TCF7L2;TCF7L2;TCF7L2;TCF7L2;TCF7L2;TCF7L2;TCF7L2;TCF7L2;TCF7L2	425	-0.0190222	0.00359348	1.92739e-07
							cg20667479	PRDM2;PRDM2;PRDM2;PRDM2	425	0.0177369	0.00336184	2.10899e-07
							cg20720686	POR	425	-0.0427762	0.00811734	2.17728e-07
							cg22909677	ARMC2	425	-0.0152897	0.00292581	2.72349e-07
							cg18346935	SARS	425	-0.0117149	0.00225141	3.05169e-07
							cg12465490	SARS	425	-0.0194141	0.00374039	3.25844e-07
							cg02379348	TCF7L2;TCF7L2;TCF7L2;TCF7L2;TCF7L2;TCF7L2;TCF7L2;TCF7L2;TCF7L2;TCF7L2;TCF7L2;TCF7L2;TCF7L2	425	-0.0545938	0.0105373	3.41607e-07
							cg25630905	JAZF1	425	-0.0180949	0.00349923	3.59121e-07
							cg24860982	SLC1A5	425	-0.0115422	0.00223593	3.75645e-07
							cg18729298	KCNQ1;KCNQ1	425	-0.0333485	0.00647213	3.94057e-07
							cg23213983	RSPRY1;RSPRY1;RSPRY1;RSPRY1	425	-0.0419764	0.00815109	3.9972e-07
							cg19991046	DENND3	425	-0.0279987	0.00544547	4.16378e-07
							cg10009497	C7orf50;C7orf50;C7orf50	425	-0.0342843	0.00671479	4.98098e-07
							cg04656424	FAM38A	425	-0.0214042	0.00421181	5.60799e-07
							cg26588076	SREBF1;SREBF1;SREBF1	425	-0.038193	0.00751882	5.67221e-07
							cg09644712	THADA;THADA;THADA	425	-0.0454637	0.00895168	5.69643e-07
							cg18233010	TCF7L2;TCF7L2;TCF7L2;TCF7L2;TCF7L2;TCF7L2;TCF7L2;TCF7L2;TCF7L2;TCF7L2;TCF7L2;TCF7L2;TCF7L2	425	-0.0375103	0.00739473	5.87465e-07
							cg04064032	TCF7L2;TCF7L2;TCF7L2;TCF7L2;TCF7L2;TCF7L2	425	-0.0070036	0.00138923	6.85464e-07
							cg03926215	MATR3;MATR3;MATR3;SNHG4;SNHG4	425	-0.0185465	0.00367965	6.89139e-07
							cg03926215	MATR3;MATR3;MATR3;SNHG4;SNHG4	425	-0.0185465	0.00367965	6.89139e-07
							cg17029706	SREBF1;SREBF1;SREBF1;SREBF1;SREBF1;SREBF1;SREBF1;SREBF1	425	-0.019237	0.00382211	7.13969e-07
							cg22898055	POR	425	-0.0369009	0.00735796	7.80051e-07
							cg07052627	MDK;DGKZ;DGKZ;DGKZ;DGKZ	425	-0.0182111	0.00363922	8.23253e-07
							cg13859639	KCNQ1;KCNQ1	425	-0.0227964	0.00456812	8.80724e-07
							cg17974145	CUX1;CUX1;CUX1	425	-0.0388587	0.00779811	9.12383e-07
							cg13417500	KCNQ1;KCNQ1	425	-0.0275764	0.00553709	9.2489e-07
							cg11456854	THADA;THADA	425	-0.0102064	0.00205842	1.02927e-06
							cg17260318	ZBTB7A	425	-0.00827582	0.00167209	1.07512e-06
							cg25356736	KCNQ1;KCNQ1	425	-0.0215715	0.00435909	1.07912e-06
							cg10900837	DENND3	425	-0.0323537	0.0065407	1.09024e-06
							cg04344749	LDLRAP1	425	-0.0173144	0.00350317	1.11182e-06
							cg24575275	C7orf50;C7orf50;C7orf50	425	-0.0213704	0.00433353	1.17314e-06
							cg24861253	TCF7L2;TCF7L2;TCF7L2;TCF7L2;TCF7L2;TCF7L2	425	-0.00342732	0.000695438	1.19096e-06
							cg26490238	DENND3	425	-0.0329265	0.00671005	1.31972e-06
							cg11203361	CUX1;CUX1;CUX1;CUX1;CUX1;CUX1;CUX1	425	-0.0453877	0.00925485	1.33791e-06
							cg20506346	LOC101929057;MDN1	425	-0.0199108	0.0040765	1.47252e-06
							cg07714266	JAZF1	425	-0.0268555	0.00550291	1.50135e-06
							cg12949760	KCNQ1;KCNQ1	425	-0.0293694	0.00602193	1.52438e-06
							cg24417971	CUX1;CUX1;CUX1;CUX1;CUX1;CUX1;CUX1	425	-0.036177	0.0074712	1.80122e-06
							cg02542806	SAMD12;SAMD12	425	-0.0292316	0.0060426	1.84116e-06
							cg01673856	TCF7L2;TCF7L2;TCF7L2;TCF7L2;TCF7L2;TCF7L2;TCF7L2;TCF7L2;TCF7L2;TCF7L2;TCF7L2;TCF7L2;TCF7L2	425	-0.0219525	0.00455017	1.95908e-06
							cg00387982	ANKS3	425	-0.0050683	0.00105112	1.9849e-06
							cg13936938	TCF7L2;TCF7L2;TCF7L2;TCF7L2;TCF7L2;TCF7L2;TCF7L2;TCF7L2;TCF7L2;TCF7L2;TCF7L2;TCF7L2;TCF7L2	425	-0.0161135	0.00334987	2.09751e-06
							cg04296126	CUX1;CUX1;CUX1;CUX1;CUX1;CUX1;CUX1	425	-0.0283681	0.00589903	2.10986e-06
							cg26712428	CALHM1	425	-0.0199757	0.00415437	2.11582e-06
							cg21130221	KCNQ1;KCNQ1	425	-0.0294949	0.00614465	2.20012e-06
							cg17667688	KCNQ1;KCNQ1	425	-0.0229371	0.00480722	2.5197e-06
							cg03836171	C7orf50;C7orf50;C7orf50	425	-0.024785	0.00520167	2.5989e-06
							cg11700071	KCNQ1;KCNQ1	425	-0.0210402	0.00442056	2.66323e-06
							cg14216745	ADPGK-AS1;ADPGK;ADPGK;ADPGK	425	-0.0531233	0.0111817	2.77471e-06
							cg11991735	C7orf50;C7orf50;C7orf50	425	-0.0155877	0.00328584	2.86742e-06
							cg01532849	TCF7L2;TCF7L2;TCF7L2;TCF7L2;TCF7L2;TCF7L2;TCF7L2;TCF7L2;TCF7L2;TCF7L2;TCF7L2;TCF7L2;TCF7L2	425	-0.037799	0.00797544	2.92816e-06
							cg01924894	SLC30A8;SLC30A8;SLC30A8;SLC30A8;SLC30A8	425	-0.0242124	0.00511037	2.94939e-06
							cg10128003	ABCG1;ABCG1;ABCG1;ABCG1;ABCG1;ABCG1	425	-0.0180995	0.00382332	3.00378e-06
							cg18377014	C7orf50;C7orf50;C7orf50	425	-0.0286883	0.00606223	3.02755e-06
							cg02455724	ICA1;ICA1;ICA1;ICA1	425	-0.0125772	0.00265824	3.04016e-06
							cg03509253	POR	425	-0.0221557	0.00468683	3.10029e-06
							cg00188321	KIFC1	425	-0.00588774	0.00124581	3.11753e-06
							cg25553730	CUX1;CUX1;CUX1;CUX1;CUX1;CUX1;CUX1	425	-0.0328037	0.00694927	3.19994e-06
							cg11520834	POR	425	-0.00542248	0.00115027	3.29659e-06
							cg06099001	KIFC1	425	-0.0354916	0.00753109	3.31819e-06
							cg16971976	MDN1	425	-0.0278151	0.00590639	3.37063e-06
							cg23567041	CUX1;CUX1;CUX1;CUX1;CUX1;CUX1;CUX1	425	-0.0101374	0.00216114	3.67442e-06
							cg26303436	CALHM1	425	-0.0163545	0.00349186	3.79901e-06
							cg21531127	TCF7L2;TCF7L2;TCF7L2;TCF7L2;TCF7L2;TCF7L2;TCF7L2;TCF7L2;TCF7L2;TCF7L2;TCF7L2;TCF7L2;TCF7L2	425	-0.0511504	0.0109396	3.94079e-06
							cg03565996	ABCG1;ABCG1;ABCG1;ABCG1;ABCG1;ABCG1	425	-0.00754264	0.00162211	4.44024e-06
							cg03688799	DGKZ;DGKZ;DGKZ;DGKZ;DGKZ;DGKZ	425	-0.0395476	0.00851312	4.53131e-06
							cg20547400	CUX1;CUX1;CUX1;CUX1;CUX1;CUX1;CUX1	425	-0.0343352	0.00740717	4.74675e-06
							cg07092212	DGKZ;DGKZ;DGKZ;DGKZ	425	-0.0216938	0.00468319	4.81557e-06
							cg26620655	C7orf50;C7orf50;C7orf50	425	-0.0439679	0.00950832	4.99855e-06
							cg27518648	ABCG1;ABCG1;ABCG1;ABCG1;ABCG1;ABCG1	425	-0.017029	0.00368495	5.06632e-06
							cg25328186	THADA;THADA;THADA;THADA;THADA	425	-0.0146077	0.00316191	5.09701e-06
							cg01215778	DENND3	425	-0.0294557	0.00638871	5.31933e-06
							cg09510128	GPER;GPER;C7orf50;C7orf50;C7orf50;GPER	425	-0.0018281	0.00039667	5.36777e-06
							cg12141659	KCNQ1;KCNQ1	425	-0.0222122	0.00482211	5.42422e-06
							cg14582523	WDR27	425	-0.0162246	0.00353621	5.89463e-06
							cg05081225	TCF7L2;TCF7L2;TCF7L2;TCF7L2;TCF7L2;TCF7L2;TCF7L2;TCF7L2;TCF7L2;TCF7L2;TCF7L2;TCF7L2;TCF7L2	425	0.0269967	0.00588427	5.89961e-06
							cg12510170	CUX1;CUX1;CUX1;CUX1;CUX1;CUX1;CUX1	425	-0.0349209	0.00761361	5.93475e-06
							cg08470365	NUP210	425	-0.026002	0.00568026	6.18406e-06
							cg26530422	MATR3;MATR3;MATR3;MATR3;MATR3;MATR3	425	-0.0173131	0.00378906	6.42432e-06
							cg10820191	CUX1;CUX1;CUX1;CUX1;CUX1;CUX1;CUX1	425	-0.00785318	0.00171926	6.46732e-06
							cg26687497	SLC30A8;SLC30A8	425	-0.00968622	0.00212332	6.64392e-06
							cg06061966	DGKZ;DGKZ	425	-0.0215899	0.004735	6.71038e-06
							cg08390352	GPER1;GPER1;GPER1;C7orf50;C7orf50;C7orf50	425	-0.021866	0.00480791	7.07678e-06
							cg05538032	ABCG1;ABCG1;ABCG1;ABCG1;ABCG1;ABCG1	425	-0.0249369	0.0054921	7.31835e-06
							cg26553180	CUX1;CUX1;CUX1;CUX1;CUX1;CUX1;CUX1	425	-0.0264234	0.00582178	7.3781e-06
							cg05735395	CUX1;CUX1;CUX1;CUX1;CUX1;CUX1;CUX1	425	-0.0120212	0.00264889	7.3941e-06
							cg02548323	CUX1;CUX1;CUX1;CUX1;CUX1;CUX1;CUX1	425	-0.0269084	0.00594077	7.69347e-06
							cg22333841	THADA;THADA;THADA	425	-0.02092	0.00461896	7.70321e-06
							cg09537006	ELMSAN1	425	-0.0194455	0.00429456	7.74615e-06
							cg25711558	CUX1;CUX1;CUX1	425	-0.0342866	0.0075815	7.94155e-06
							cg13428066	KCNQ1;KCNQ1OT1;KCNQ1	425	-0.0353324	0.00782136	8.12166e-06
							cg26104781	KCNQ1OT1;KCNQ1;KCNQ1	425	-0.022676	0.00502218	8.20442e-06
							cg03310939	CUX1;CUX1;CUX1	425	-0.0243815	0.00540978	8.51477e-06
							cg27512513	SAMD12	425	-0.0120181	0.0026762	9.15733e-06
							cg07618453	KCNQ1;KCNQ1	425	-0.0210333	0.00468634	9.26054e-06
							cg08446215	KCNQ1OT1;KCNQ1;KCNQ1	425	-0.0210272	0.00469276	9.57415e-06
							cg02258534	KCNQ1;KCNQ1	425	-0.0194853	0.00434981	9.62524e-06
							cg15669692	CUX1;CUX1;CUX1;CUX1;CUX1;CUX1;CUX1	425	-0.0104861	0.00234759	1.01923e-05
							cg10703875	SAMD12;SAMD12;SAMD12	425	-0.0149511	0.00334783	1.02315e-05
							cg08968329	FAM38A	425	-0.0202599	0.00454397	1.05684e-05
							cg01593358	C7orf50;C7orf50;C7orf50	425	-0.0214201	0.00480513	1.06097e-05
							cg22040466	SAMD12-AS1	425	0.0179279	0.00402776	1.09305e-05
							cg21647361	CUX1;CUX1;CUX1;CUX1;CUX1;CUX1;CUX1	425	-0.0230538	0.0051854	1.11847e-05
							cg15891546	DENND3	425	-0.0441712	0.00993685	1.12204e-05
							cg12524865	CUX1;CUX1;CUX1	425	-0.00841983	0.00189444	1.12549e-05
							cg21442881	DENND3	425	-0.0281676	0.00634479	1.15084e-05
							cg27110166	TCF7L2;TCF7L2;TCF7L2;TCF7L2;TCF7L2;TCF7L2	425	-0.0149077	0.00335914	1.15863e-05
							cg01207767	FTO	425	-0.0188931	0.00425744	1.16014e-05
							cg06216309	CUX1;CUX1;CUX1	425	-0.0268668	0.00605995	1.18185e-05
							cg16379704	ICA1;ICA1;ICA1	425	-0.0250939	0.00566139	1.18725e-05
							cg19947463	C7orf50;C7orf50;C7orf50	425	-0.0506985	0.0114405	1.19232e-05
							cg01843489	JAZF1	425	-0.0267811	0.00604566	1.20133e-05
							cg08917131	ABCG1;ABCG1;ABCG1;ABCG1;ABCG1;ABCG1	425	-0.0182932	0.00413675	1.24298e-05
							cg01699600	FAM38A	425	-0.0297697	0.00674494	1.29045e-05
							cg14663066	FTO	425	-0.0215067	0.00487705	1.31255e-05
							cg07904865	GPER;C7orf50;C7orf50;C7orf50;GPER;GPER	425	-0.0173454	0.00394481	1.38852e-05
							cg15942206	DENND3	425	-0.0196736	0.00447437	1.38895e-05
							cg06485603	KCNQ1;KCNQ1	425	-0.0170119	0.00388528	1.50597e-05
							cg27580568	PRDM2	425	0.0252731	0.00577237	1.50779e-05
							cg13235721	CUX1;CUX1;CUX1;CUX1;CUX1;CUX1;CUX1	425	-0.0235166	0.00537823	1.54612e-05
							cg03475843	CPT1A;CPT1A	425	-0.00926431	0.00212064	1.57295e-05
							cg10375300	PRDM2;PRDM2;PRDM2	425	-0.0126576	0.00289989	1.59917e-05
							cg00000924	KCNQ1;KCNQ1OT1;KCNQ1	425	-0.0144995	0.00332195	1.59982e-05
							cg10847048	PRDM2;PRDM2;PRDM2	425	-0.0198201	0.00455454	1.69377e-05
							cg11360546	C7orf50;C7orf50;C7orf50	425	-0.0212196	0.00488909	1.78107e-05
							cg16447142	THADA;THADA;THADA	425	-0.0350144	0.00807451	1.81062e-05
							cg08741300	KCNQ1;KCNQ1	425	-0.021787	0.00503742	1.90243e-05
							cg12809098	DENND3	425	-0.0410559	0.00952657	2.03407e-05
							cg18666552	SREBF1;SREBF1;SREBF1;SREBF1;SREBF1;SREBF1;SREBF1	425	-0.0184388	0.00427868	2.0355e-05
							cg13627320	FTO	425	-0.0160874	0.00373561	2.06174e-05
							cg02778551	C7orf50;C7orf50;C7orf50	425	-0.0164616	0.00382409	2.07777e-05
							cg02168806	FTO	425	-0.00906928	0.00211082	2.15222e-05
							cg22033476	THADA;THADA	425	-0.0454151	0.0105992	2.26477e-05
							cg02211741	DGKZ;DGKZ;DGKZ;DGKZ	425	-0.0224498	0.005248	2.33379e-05
							cg24400974	THADA;THADA;THADA	425	-0.0326586	0.007638	2.35374e-05
							cg16926593	THADA;THADA;THADA;THADA;THADA;THADA	425	-0.043797	0.0102469	2.37059e-05
							cg06242730	C7orf50;C7orf50;MIR339;C7orf50	425	-0.0250568	0.00586338	2.37781e-05
							cg12433386	KCNQ1OT1;KCNQ1;KCNQ1	425	-0.0207815	0.00487452	2.48386e-05
							cg07665923	C7orf50;C7orf50;C7orf50	425	-0.0227326	0.00534057	2.55621e-05
							cg09859659	DENND3	425	-0.0404986	0.0095216	2.59213e-05
							cg27372063	POR	425	-0.0330798	0.00777929	2.60379e-05
							cg10040625	JAZF1	425	-0.00553595	0.00130606	2.76006e-05
							cg06623899	DENND3	425	-0.030025	0.00708697	2.78397e-05
							cg13921921	ARHGEF2;ARHGEF2;ARHGEF2	425	-0.0209425	0.00494342	2.78652e-05
							cg06440414	DENND3	425	-0.0105029	0.0024836	2.87732e-05
							cg08895013	KCNQ1	425	-0.0086684	0.00205394	2.98395e-05
							cg20768429	KCNQ1;KCNQ1	425	-0.00964006	0.00228679	3.04587e-05
							cg02798157	KCNQ1OT1;KCNQ1;KCNQ1	425	-0.016278	0.00386273	3.06428e-05
							cg02312154	THADA;THADA	425	-0.0193874	0.00460447	3.11109e-05
							cg19923326	KCNQ1;KCNQ1	425	-0.0158984	0.00377634	3.11852e-05
							cg14561836	KIFC1	425	-0.00919177	0.00218714	3.2176e-05
							cg04984528	THADA;THADA;THADA	425	-0.015212	0.00362168	3.25015e-05
							cg23805719	CUX1;CUX1;CUX1;CUX1;CUX1;CUX1;CUX1	425	-0.00455674	0.00108564	3.29172e-05
							cg21170529	TXNIP;NBPF20;NBPF10;NBPF10	425	0.0105249	0.00250805	3.30322e-05
							cg12891543	FTO	425	-0.0287063	0.00684166	3.31202e-05
							cg16649357	FTO	425	-0.0285554	0.00681222	3.36887e-05
							cg24642844	C7orf50;C7orf50;C7orf50	425	-0.0548782	0.0130923	3.37096e-05
							cg27641007	ABCG1;ABCG1;ABCG1;ABCG1;ABCG1;ABCG1	425	-0.0283253	0.00676391	3.42762e-05
							cg03968687	JAZF1	425	-0.0244583	0.00584614	3.48681e-05
							cg01198391	C1QTNF7;C1QTNF7;C1QTNF7	425	-0.00582971	0.00139471	3.54312e-05
							cg22138359	LOC101929057;MDN1	425	-0.0156497	0.00374904	3.62724e-05
							cg01904243	C14orf43	425	-0.0216372	0.005188	3.68388e-05
							cg16310045	TCF7L2;TCF7L2;TCF7L2;TCF7L2;TCF7L2;TCF7L2	425	0.0110158	0.00264255	3.71511e-05
							cg25753477	ABCG1;ABCG1;ABCG1;ABCG1;ABCG1;ABCG1	425	-0.0269978	0.00647716	3.72268e-05
							cg14411154	ELMSAN1	425	-0.0136268	0.00326941	3.72569e-05
							cg23556447	MDN1	425	-0.0105279	0.00252682	3.74936e-05
							cg13862013	CPT1A;CPT1A	425	-0.0173231	0.00415969	3.7801e-05
							cg03214816	ARHGEF2;ARHGEF2;ARHGEF2	425	-0.0209005	0.00502096	3.80974e-05
							cg21248060	C7orf50;C7orf50;C7orf50	425	0.0288527	0.00693176	3.81403e-05
							cg11716073	DENND3	425	-0.0274199	0.00659384	3.87836e-05
							cg03323946	TCF7L2;TCF7L2;TCF7L2;TCF7L2;TCF7L2;TCF7L2;TCF7L2;TCF7L2;TCF7L2;TCF7L2;TCF7L2;TCF7L2;TCF7L2	425	-0.0377442	0.00907803	3.88919e-05
							cg04395776	THADA;THADA;THADA	425	-0.0067588	0.00162609	3.90993e-05
							cg10420966	TCF7L2;TCF7L2;TCF7L2;TCF7L2;TCF7L2;TCF7L2;TCF7L2;TCF7L2;TCF7L2;TCF7L2;TCF7L2;TCF7L2;TCF7L2	425	-0.0239095	0.00577343	4.16721e-05
							cg12375635	DGKZ;DGKZ	425	-0.0193399	0.00467627	4.26527e-05
							cg16472853	THADA;THADA	425	-0.00591471	0.00143124	4.32203e-05
							cg17563270	CDH24;CDH24	425	-0.00985702	0.00238786	4.40636e-05
							cg13069052	JAZF1	425	-0.015616	0.00378837	4.51617e-05
							cg05740879	KCNQ1OT1;KCNQ1;KCNQ1	425	-0.0186363	0.00452576	4.59704e-05
							cg02743336	CALN1;CALN1	425	-0.0211006	0.00512782	4.65274e-05
							cg06438942	C6orf48;C6orf48	425	-0.00811472	0.00197298	4.69189e-05
							cg22948808	DGKZ	425	-0.0276691	0.0067283	4.70323e-05
							cg06678594	THADA;THADA	425	-0.00771141	0.00187964	4.89792e-05
							cg03450124	CUX1;CUX1;CUX1;CUX1;CUX1;CUX1;CUX1	425	-0.0307648	0.00750172	4.92975e-05
							cg25938803	THADA;THADA	425	-0.047289	0.0115327	4.94216e-05
							cg09247619	PTPRC;PTPRC;PTPRC;PTPRC	425	-0.0192051	0.00469248	5.10252e-05
							cg17322503	CUX1;CUX1;CUX1;CUX1;CUX1;CUX1;CUX1	425	-0.00902986	0.00220805	5.17145e-05
							cg05674863	ELMSAN1	425	-0.0199979	0.00489014	5.17308e-05
							cg19340455	C7orf50;C7orf50;GPR146;C7orf50	425	-0.0219907	0.00537856	5.19159e-05
							cg04992150	NUP210	425	-0.0196043	0.00479838	5.2559e-05
							cg04419237	SAMD12;SAMD12;SAMD12	425	-0.029859	0.0073087	5.26024e-05
							cg19161559	CUX1;CUX1;CUX1	425	-0.0356092	0.00871698	5.26827e-05
							cg07328519	ZBTB7A	425	-0.0185145	0.00453416	5.30575e-05
							cg26647549	POR	425	-0.0248035	0.00608422	5.45318e-05
							cg15170386	CUX1;CUX1;CUX1;CUX1;CUX1;CUX1;CUX1	425	-0.0146072	0.00358593	5.52636e-05
							cg20464068	PRDM2	425	0.0193486	0.00475507	5.62846e-05
							cg12231960	C7orf50;C7orf50;C7orf50	425	-0.00860482	0.00211478	5.63187e-05
							cg20544516	SREBF1;SREBF1;SREBF1;MIR33B	425	-0.0156806	0.00385468	5.65404e-05
							cg00285294	C7orf50;C7orf50;C7orf50	425	-0.0132124	0.00324812	5.65985e-05
							cg18883674	TCF7L2;TCF7L2;TCF7L2;TCF7L2;TCF7L2;TCF7L2;TCF7L2;TCF7L2;TCF7L2;TCF7L2;TCF7L2;TCF7L2;TCF7L2	425	-0.0121721	0.00299958	5.89217e-05
							cg13227699	MIR630	425	-0.020695	0.00510029	5.90049e-05
							cg06442089	ABCG1;ABCG1;ABCG1;ABCG1;ABCG1;ABCG1	425	-0.0251276	0.00619679	5.96579e-05
							cg08173439	DEDD2;DEDD2;DEDD2;DEDD2;DEDD2;DEDD2;DEDD2;DEDD2;DEDD2;DEDD2	425	-0.0363857	0.00897524	5.98855e-05
							cg14547240	C1QTNF7;C1QTNF7;C1QTNF7	425	-0.0120343	0.00298293	6.49143e-05
							cg00933763	JAZF1	425	-0.0157017	0.00389411	6.55049e-05
							cg03666597	CUX1;CUX1;CUX1	425	-0.0251058	0.00622753	6.57046e-05
							cg26380291	TCF7L2;TCF7L2;TCF7L2;TCF7L2;TCF7L2;TCF7L2	425	-0.0142521	0.00353589	6.59036e-05
							cg27093569	THADA;THADA;THADA	425	-0.010591	0.00262876	6.639e-05
							cg23092885	ARMC2;ARMC2	425	-0.0256678	0.00637315	6.67752e-05
							cg27102995	JAZF1	425	-0.0195138	0.00484742	6.72905e-05
							cg17925026	WDR27	425	-0.0246766	0.00613087	6.74647e-05
							cg02347367	ARMC2	425	-0.0265741	0.00663984	7.40346e-05
							cg26378073	CALHM1	425	-0.027012	0.00675224	7.45672e-05
							cg05028010	TXNIP;NBPF20;NBPF10;NBPF10	425	0.00453355	0.00113384	7.51952e-05
							cg05305355	FTO	425	-0.0184114	0.0046084	7.61864e-05
							cg26907167	TCF7L2;TCF7L2;TCF7L2;TCF7L2;TCF7L2;TCF7L2;TCF7L2;TCF7L2;TCF7L2;TCF7L2;TCF7L2;TCF7L2;TCF7L2	425	0.0191644	0.00479916	7.67777e-05
							cg23445003	CUX1;CUX1;CUX1	425	-0.0430052	0.0107777	7.77469e-05
							cg06234088	JAZF1	425	-0.0291486	0.00730933	7.84841e-05
							cg09422787	ELMSAN1;ELMSAN1	425	-0.0210224	0.00528626	8.20865e-05
							cg23756264	CPT1A;CPT1A	425	-0.0250727	0.00630762	8.26909e-05
							cg15408017	ARMC2;ARMC2	425	-0.0311704	0.00784906	8.39599e-05
							cg14044785	THADA;THADA	425	-0.041245	0.0103934	8.49399e-05
							cg22489060	THADA;THADA;THADA	425	-0.0383809	0.00968405	8.66924e-05
							cg15771346	POU2F2	425	-0.00816543	0.00206026	8.66973e-05
							cg04727071	ZBTB7A	425	-0.0270522	0.00682822	8.72127e-05
							cg07433453	C7orf50;C7orf50;GPR146;C7orf50	425	-0.0114443	0.00289045	8.80871e-05
							cg11875582	KCNQ1;KCNQ1OT1;KCNQ1	425	-0.0212718	0.00537715	8.93032e-05
							cg13510475	ADPGK;ADPGK;ADPGK	425	-0.0248163	0.00627828	9.04789e-05
							cg08916484	DENND3	425	0.0131307	0.00332376	9.12719e-05
							cg04008557	KCNQ1;KCNQ1	425	-0.0130413	0.00330294	9.207e-05
							cg19369070	TCF7L2;TCF7L2;TCF7L2;TCF7L2;TCF7L2;TCF7L2;TCF7L2;TCF7L2;TCF7L2;TCF7L2;TCF7L2;TCF7L2;TCF7L2	425	-0.0159721	0.00404596	9.2339e-05
							cg18871648	ELMSAN1;ELMSAN1	425	0.0181084	0.00458817	9.26793e-05
							cg11436767	MDK;DGKZ;DGKZ;DGKZ;DGKZ	425	-0.0149639	0.00379389	9.36365e-05
							cg07979757	KCNQ1;KCNQ1	425	-0.0122503	0.0031094	9.53284e-05
							cg18796027	KIFC1	425	-0.0188826	0.004794	9.56959e-05
							cg16435373	SLC30A8;SLC30A8;SLC30A8	425	-0.0151008	0.00383638	9.66918e-05
							cg02856420	CUX1;CUX1;CUX1	425	-0.0225887	0.00573948	9.69041e-05
							cg01497262	THADA;THADA;THADA	425	-0.0346834	0.00881933	9.80841e-05
							cg00574958	CPT1A;CPT1A	425	0.0101611	0.00258913	0.000101333
							cg09154959	ARMC2	425	-0.0104522	0.00266783	0.000104067
							cg20606759	WDR27	425	-0.0114567	0.00292726	0.000105787
							cg05623526	KCNQ1;KCNQ1	425	-0.0158461	0.00405151	0.000106905
							cg26955383	CALHM1	425	-0.0170539	0.00436148	0.000107349
							cg22507250	C6orf48;SNORD48;C6orf48	425	0.0208825	0.00534253	0.000107943
							cg26982104	FTO	425	-0.0265104	0.00679069	0.000110035
							cg09465326	SAMD12-AS1	425	-0.0094394	0.00242085	0.000112128
							cg11878045	KCNQ1;KCNQ1	425	-0.0157727	0.00404675	0.000112832
							cg07791017	PRDM2;PRDM2	425	0.0183838	0.00471709	0.000112996
							cg21371012	SAMD12;SAMD12	425	-0.0209553	0.00537974	0.000113918
							cg05689766	NFE2L3	425	-0.0275503	0.00707776	0.000115158
							cg12843445	SARS;SARS	425	-0.00797735	0.00205029	0.000115924
							cg22109796	C1QTNF7;C1QTNF7	425	-0.00567394	0.00146036	0.000118516
							cg12278697	POR;SNORA14A	425	-0.0166295	0.00428023	0.000118568
							cg11562379	JAZF1	425	0.0308132	0.00793118	0.000118617
							cg17545875	CUX1;CUX1;CUX1;CUX1;CUX1;CUX1;CUX1	425	-0.0368351	0.00948367	0.000119099
							cg08560458	POU2F2;POU2F2;POU2F2;POU2F2	425	0.024431	0.00629064	0.000119264
							cg00699780	PRDM2;PRDM2;PRDM2	425	-0.0305178	0.00786617	0.000121208
							cg09749256	FTO	425	-0.00934382	0.00240966	0.000122164
							cg04806876	THADA;THADA;THADA	425	-0.0136653	0.0035256	0.000122953
							cg02963803	JAZF1	425	-0.0127643	0.00329476	0.000123883
							cg27408398	WDR27	425	-0.014509	0.00374627	0.00012448
							cg13477101	C7orf50;C7orf50;C7orf50	425	-0.0218252	0.00563923	0.000125809
							cg04516024	ADPGK;ADPGK;ADPGK	425	-0.0223879	0.00578822	0.00012701
							cg02335306	KCNQ1;KCNQ1	425	-0.00383407	0.00099133	0.000127126
							cg19417588	CPT1A;CPT1A	425	-0.00827067	0.00213845	0.000127133
							cg03022104	FTO	425	-0.0232181	0.00600345	0.000127203
							cg00588297	DQX1	425	-0.0231361	0.00598239	0.000127242
							cg10692693	CUX1;CUX1;CUX1	425	-0.0144813	0.00374823	0.000129207
							cg07814335	ARIH1	425	-0.0135757	0.00351511	0.000129925
							cg05788716	KCNQ1;KCNQ1	425	-0.0112522	0.00291447	0.000130601
							cg02988288	TXNIP;NBPF20;NBPF10;NBPF10	425	0.0167023	0.00432831	0.000131608
							cg04908472	TCF7L2;TCF7L2;TCF7L2;TCF7L2;TCF7L2;TCF7L2	425	-0.0146469	0.00379881	0.000133281
							cg04164744	WDR27	425	-0.0225331	0.00584824	0.000134701
							cg03229590	CALN1	425	-0.0229153	0.00595606	0.000137699
							cg14504512	JAZF1	425	-0.0104342	0.00271507	0.00014005
							cg14779509	JAZF1	425	-0.0350067	0.00911288	0.000140953
							cg18594405	CUX1;CUX1;CUX1;CUX1;CUX1;CUX1;CUX1	425	-0.0142699	0.00372132	0.000144795
							cg26790634	LOC101929057;MDN1	425	-0.0278599	0.00726732	0.000145382
							cg23875758	SREBF1;SREBF1	425	-0.0129176	0.00336967	0.000145431
							cg08934843	C7orf50;C7orf50;C7orf50	425	-0.0067116	0.00175295	0.000148183
							cg26473110	DGKZ;DGKZ;DGKZ;DGKZ	425	-0.0151301	0.0039559	0.00015055
							cg21726132	JAZF1	425	-0.0207628	0.00543042	0.000151307
							cg15395733	ARMC2;ARMC2	425	-0.0333754	0.00873312	0.000152325
							cg16242615	ZBTB7A	425	-0.0244446	0.00640111	0.00015406
							cg10937674	ADPGK;ADPGK;ADPGK	425	-0.00800044	0.00209806	0.000157452
							cg14932400	NUP210	425	-0.0152712	0.00400853	0.000159666
							cg11342234	KCNQ1;KCNQ1OT1;KCNQ1	425	-0.0143371	0.00376412	0.000160166
							cg20889899	PRDM2;PRDM2;PRDM2;PRDM2	425	-0.00450676	0.00118365	0.000161023
							cg07349222	FTO	425	-0.014153	0.0037225	0.000164531
							cg01973676	CUX1;CUX1;CUX1	425	-0.0215888	0.00569438	0.000171577
							cg25607249	SLC1A5;SLC1A5;SLC1A5;SLC1A5	425	-0.0153638	0.00405404	0.000172574
							cg16236157	THADA;THADA	425	-0.00553169	0.00145975	0.000172767
							cg09535960	LOXL2	425	-0.025731	0.00681371	0.000181801
							cg26554196	SAMD12;SAMD12;SAMD12	425	-0.0240635	0.00637426	0.000182688
							cg21583068	C7orf50;C7orf50;C7orf50	425	-0.0211178	0.00559818	0.000184714
							cg23177590	MDN1	425	0.0059402	0.00157734	0.000189291
							cg01657995	C6orf48;C6orf48;SNORD52	425	-0.016647	0.00442546	0.000192464
							cg01657995	C6orf48;C6orf48;SNORD52	425	-0.016647	0.00442546	0.000192464
							cg11067203	C7orf50;C7orf50;C7orf50	425	-0.00580222	0.00154367	0.000194658
							cg14929320	ARIH1	425	-0.0211316	0.00564064	0.000204214
							cg22946979	MATR3	425	-0.00667641	0.00178316	0.00020593
							cg05240442	CUX1;CUX1;CUX1;CUX1;CUX1;CUX1;CUX1	425	-0.0173829	0.00465149	0.000211613
							cg26943082	C6orf48;SNORD48;C6orf48	425	-0.00577917	0.00154834	0.000215373
							cg11757134	C1QTNF7;C1QTNF7;LOC101929095	425	-0.018034	0.00483197	0.0002156
							cg07318627	FAM38A	425	-0.0133966	0.00359329	0.000218931
							cg17904704	THADA;THADA;THADA;THADA;THADA;THADA;THADA;THADA;THADA;THADA	425	-0.0251848	0.0067649	0.000223489
							cg10582773	CALN1;CALN1	425	0.00953899	0.00256256	0.00022385
							cg09651498	WDR27;WDR27	425	-0.0257944	0.00694184	0.000229632
							cg07385723	WDR27	425	-0.00995927	0.00268319	0.000233224
							cg00171477	RSPRY1;RSPRY1;RSPRY1;RSPRY1	425	-0.0140456	0.00379841	0.000246022
							cg11376354	KIFC1	425	-0.010768	0.00291604	0.000250829
							cg16465939	KCNQ1;KCNQ1	425	-0.0164664	0.00446044	0.000251803
							cg11813810	PTPRC;PTPRC;PTPRC;PTPRC	425	0.0217907	0.00591645	0.000260168
							cg01873334	KCNQ1OT1;KCNQ1;KCNQ1	425	-0.0155333	0.00421991	0.000262267
							cg26535435	SLC1A5;SLC1A5	425	-0.00772502	0.00210476	0.000273138
							cg03263272	DENND3	425	-0.0112802	0.00307707	0.0002777
							cg02083259	RSPRY1;FAM192A	425	-0.00632624	0.00172654	0.00027958
							cg06719391	KCNQ1;KCNQ1	425	-0.0132153	0.00360791	0.000280876
							cg14328115	KCNQ1;KCNQ1	425	-0.00820741	0.00224552	0.000289354
							cg16739686	KCNQ1OT1;KCNQ1;KCNQ1	425	-0.0165396	0.00453003	0.000293673
							cg05082240	PRDM2;PRDM2	425	-0.0110944	0.00304051	0.000296163
							cg07206145	MDN1	425	-0.0208106	0.00573102	0.000316495
							cg14796555	SAMD12;SAMD12;SAMD12	425	-0.00823266	0.00226805	0.000318145
							cg11998686	THADA;THADA;THADA	425	-0.0237431	0.00655447	0.000327122
							cg25588120	WDR27	425	-0.0180929	0.00499505	0.000327449
							cg20324219	FTO	425	-0.0123291	0.0034057	0.000329939
							cg05836229	JAZF1	425	-0.0150614	0.00416371	0.000333472
							cg12068553	DGKZ;DGKZ;DGKZ;DGKZ;DGKZ;DGKZ	425	-0.0139432	0.00385654	0.000335761
							cg12386523	MDN1;LOC101929057;MDN1	425	0.011311	0.00313448	0.000344527
							cg25924602	C1QTNF7;C1QTNF7	425	-0.00814918	0.0022592	0.000346437
							cg05472575	KCNQ1;KCNQ1	425	-0.0146814	0.00407026	0.000346599
							cg12016828	FTO	425	-0.0270257	0.00749794	0.000349933
							cg03155200	KCNQ1;KCNQ1	425	-0.0357325	0.0099256	0.000355708
							cg12633817	C7orf50;C7orf50;C7orf50	425	-0.0163389	0.0045401	0.000357353
							cg14280027	DGKZ	425	-0.0148323	0.00412271	0.000358796
							cg18630265	POR	425	-0.0213979	0.00594982	0.000360565
							cg27243685	ABCG1;ABCG1;ABCG1;ABCG1;ABCG1;ABCG1	425	-0.0134227	0.0037403	0.000371081
							cg01470839	PTPRC;PTPRC;PTPRC;PTPRC	425	0.0296456	0.00826502	0.000373581
							cg14012925	CUX1;CUX1;CUX1	425	-0.0208258	0.00580638	0.000373806
							cg27313686	LOXL2	425	0.019045	0.00533114	0.000394205
							cg20023578	TCF7L2;TCF7L2;TCF7L2;TCF7L2;TCF7L2;TCF7L2	425	-0.0100033	0.00280369	0.000400836
							cg11427907	DENND3;DENND3	425	-0.0334105	0.00937878	0.000409152
							cg20124933	KCNQ1;KCNQ1	425	-0.00266534	0.000748233	0.000409424
							cg03164243	SREBF1;MIR33B;SREBF1;SREBF1	425	-0.0133765	0.0037558	0.000410351
							cg27491887	KCNQ1;KCNQ1	425	-0.0131194	0.00368692	0.000415239
							cg23810098	TCF7L2;TCF7L2;TCF7L2;TCF7L2;TCF7L2;TCF7L2;TCF7L2;TCF7L2;TCF7L2;TCF7L2;TCF7L2;TCF7L2;TCF7L2	425	-0.00557529	0.00156917	0.000423512
							cg22084182	JAZF1	425	-0.0126752	0.00356871	0.000425479
							cg06326591	CUX1;CUX1;CUX1	425	-0.0201258	0.0056747	0.000433673
							cg22221230	NUP210	425	-0.00863246	0.00243503	0.000436045
							cg16965262	THADA;THADA;THADA	425	-0.00779913	0.00220039	0.000437125
							cg22160883	MATR3;SNHG4	425	-0.0115215	0.00325125	0.000438285
							cg22160883	MATR3;SNHG4	425	-0.0115215	0.00325125	0.000438285
							cg00313685	CUX1;CUX1;CUX1	425	-0.0182554	0.00515236	0.000439273
							cg25941154	JAZF1	425	0.0130208	0.00367548	0.000440059
							cg14955982	CALN1	425	-0.0246455	0.00695921	0.000442003
							cg07995319	FAM38A	425	-0.011841	0.00334704	0.000448018
							cg03006376	JAZF1	425	-0.0160794	0.00455073	0.000455298
							cg16365756	RSPRY1;RSPRY1;RSPRY1	425	-0.0224494	0.00635831	0.000459736
							cg26669137	KCNQ1OT1;KCNQ1;KCNQ1	425	-0.0140479	0.00397896	0.000460034
							cg25391820	MATR3;SNHG4	425	-0.0143073	0.00405621	0.000465637
							cg25391820	MATR3;SNHG4	425	-0.0143073	0.00405621	0.000465637
							cg01390695	NUP210	425	-0.011366	0.00322716	0.000474696
							cg00785106	RSPRY1	425	-0.0104522	0.00297186	0.00048339
							cg10703936	CPT1A;CPT1A	425	-0.00951597	0.00270662	0.000485574
							cg01560354	THADA;THADA;THADA	425	-0.0375429	0.0106814	0.000487362
							cg19957212	LDLRAP1	425	-0.0115045	0.00327327	0.000487599
							cg23771792	C7orf50;C7orf50;C7orf50	425	-0.0108707	0.00309617	0.000494159
							cg01657188	SNORA14A;POR	425	-0.00763012	0.00217397	0.000496437
							cg26580413	FTO	425	-0.0197327	0.00562478	0.000499319
							cg03434609	ABCG1;ABCG1;ABCG1;ABCG1;ABCG1;ABCG1	425	-0.0174358	0.00497205	0.000501895
							cg06266097	MDK;DGKZ;DGKZ;DGKZ;DGKZ	425	-0.0134126	0.00382573	0.000503489
							cg16194292	CUX1;CUX1;CUX1	425	-0.0168536	0.00480893	0.000505792
							cg17128405	KCNQ1;KCNQ1OT1;KCNQ1	425	-0.00672153	0.00191984	0.000512386
							cg21352991	JAZF1	425	-0.0399196	0.0114063	0.000514835
							cg19672982	KCNQ1;KCNQ1OT1;KCNQ1	425	-0.00818636	0.00234105	0.000520323
							cg13320257	C7orf50;C7orf50;C7orf50	425	-0.00790882	0.00226261	0.000523036
							cg07000514	C7orf50;C7orf50;C7orf50	425	-0.0116249	0.00332623	0.000524026
							cg24420947	SLC30A8;SLC30A8;SLC30A8	425	-0.00435012	0.00124601	0.000531114
							cg16619139	DGKZ;DGKZ;DGKZ;DGKZ;DGKZ;DGKZ;DGKZ	425	-0.00668936	0.00191618	0.000531611
							cg17277212	THADA;THADA;THADA	425	-0.0143832	0.00412343	0.00053707
							cg20404067	SAMD12;SAMD12	425	-0.00470591	0.00134926	0.000537839
							cg06855137	FAM38A	425	-0.0117364	0.00336514	0.000538113
							cg10415767	SREBF1	425	-0.011044	0.00316974	0.000544855
							cg03432172	CUX1;CUX1;CUX1	425	-0.0174514	0.00501268	0.000550357
							cg06514727	PTPRC;PTPRC;PTPRC	425	-0.00315181	0.000905387	0.000550895
							cg17202806	ICA1;ICA1;ICA1;ICA1	425	0.0167121	0.00480573	0.000558185
							cg18059272	CUX1;CUX1;CUX1;CUX1;CUX1;CUX1;CUX1	425	-0.0146822	0.00422492	0.00056306
							cg00792976	DENND3	425	-0.00672317	0.00193479	0.000563612
							cg06651452	ZBTB7A	425	-0.0127219	0.00366367	0.00056858
							cg02593921	JAZF1	425	-0.0101214	0.00291612	0.000571914
							cg11858564	PNMA1;C14orf43;C14orf43	425	-0.00707321	0.00203922	0.000576611
							cg03120801	PTPRC;PTPRC	425	-0.0186256	0.00537594	0.00058495
							cg03042971	PHOSPHO1;PHOSPHO1;PHOSPHO1	425	-0.0171214	0.00494441	0.000588835
							cg03055158	ARHGEF2;ARHGEF2;ARHGEF2	425	-0.00497689	0.00143781	0.000591701
							cg24168549	THADA;THADA	425	-0.012232	0.00353445	0.000593109
							cg19537243	SAMD12;SAMD12	425	-0.00533708	0.00154253	0.000594897
							cg26821344	THADA;THADA;THADA;THADA;THADA	425	-0.0105137	0.00304189	0.000602783
							cg06235329	ANKS3	425	-0.0122625	0.0035497	0.000606647
							cg18563680	DEDD2	425	-0.00292177	0.000846272	0.000611061
							cg14519777	CUX1;CUX1;CUX1	425	-0.0179698	0.00521082	0.000619829
							cg16905438	ARHGEF2;ARHGEF2;ARHGEF2	425	0.0143627	0.00416606	0.000622092
							cg00043524	WDR27	425	-0.00894155	0.00259486	0.000625851
							cg16672770	FAM38A	425	-0.00910088	0.00264113	0.00062595
							cg18716390	DENND3	425	-0.0177526	0.00518203	0.00067261
							cg12846763	WDR27	425	-0.00820637	0.00239665	0.000676745
							cg14721618	SOCS3	425	-0.00429679	0.00125491	0.000677
							cg24807132	DENND3	425	-0.0102483	0.0029953	0.000683144
							cg05880582	PHOSPHO1;PHOSPHO1;PHOSPHO1;PHOSPHO1;PHOSPHO1;PHOSPHO1;PHOSPHO1	425	0.0139614	0.00410052	0.000725067
							cg19964581	CPT1A;CPT1A	425	-0.00404759	0.0011889	0.000725885
							cg01645676	C7orf50;C7orf50;C7orf50	425	-0.0277123	0.0081454	0.000731782
							cg21699330	NFE2L3	425	-0.0207428	0.00609776	0.000733066
							cg00133330	ARHGEF2;ARHGEF2;ARHGEF2	425	0.016788	0.00493914	0.000740244
							cg26767954	ABCG1;ABCG1;ABCG1;ABCG1;ABCG1;ABCG1	425	-0.00421905	0.00124185	0.000744406
							cg12202772	MATR3;MATR3;MATR3;MATR3;MATR3;MATR3	425	-0.0123769	0.00365366	0.000770921
							cg02833089	CUX1;CUX1;CUX1;CUX1;CUX1;CUX1;CUX1	425	-0.00435065	0.00128697	0.000790335
							cg21408691	THADA;THADA;THADA	425	-0.00392383	0.00116147	0.000796498
							cg26202110	FTO	425	-0.00937905	0.00277888	0.000805611
							cg23424806	NUP210	425	-0.00562861	0.00166778	0.000806177
							cg10885414	MATR3;MATR3;MATR3;SNHG4;SNHG4	425	-0.00370478	0.00109802	0.000808654
							cg10885414	MATR3;MATR3;MATR3;SNHG4;SNHG4	425	-0.00370478	0.00109802	0.000808654
							cg17315426	CDH24;CDH24	425	-0.0130969	0.00389398	0.000839758
							cg10940206	THADA;THADA;THADA	425	-0.0174856	0.00520212	0.000846078
							cg15777212	JAZF1-AS1	425	-0.0149007	0.00443838	0.000858097
							cg01411652	PRDM2;PRDM2;PRDM2;PRDM2	425	-0.00364459	0.00108671	0.000868616
							cg09313014	PRDM2;PRDM2;PRDM2;PRDM2	425	-0.0206724	0.00616625	0.000872523
							cg04805065	SREBF1;MIR33B;SREBF1;SREBF1;SREBF1;SREBF1	425	-0.0063681	0.00190323	0.000892893
							cg00905354	WDR27	425	-0.00756739	0.00226178	0.000893447
							cg25306939	KCNQ1OT1;KCNQ1;KCNQ1	425	-0.0192601	0.00577578	0.00092902
							cg02184386	C7orf50;C7orf50;C7orf50	425	0.0132479	0.00397423	0.000932842
							cg26381957	THADA;THADA;THADA	425	-0.036352	0.0109061	0.000933801
							cg04694615	NUP210	425	-0.0146025	0.004381	0.00093387
							cg10225389	ARMC2;ARMC2	425	0.0227554	0.00683517	0.000946981
							cg04566534	FAM38A	425	-0.0199555	0.00599468	0.000947989

## Sheet: Table S4
Table S4: eQTM at FDR < 0.05 from BIOS QTL site for all 66 T2D CpGs
id	PValue	SNPChr	SNPChrPos	ProbeName	ProbeChr	ProbeCenterChrPos	CisTrans	SNPType	AlleleAssessed	OverallZScore	DatasetsWhereSNPProbePairIsAvailableAndPassesQC	DatasetsZScores	DatasetsNrSamples	IncludedDatasetsMeanProbeExpression	IncludedDatasetsProbeExpressionVariance	HGNCName	IncludedDatasetsCorrelationCoefficient	Meta-Beta (SE)	Beta (SE)	FoldChange	FDR
cg01219924	1.58e-07	19	39798433	ENSG00000128011	19	39805976	cis	C/T	C	5.24338	RS-Methylation_GPL13534;LLD-Methylation_GPL13534;LLS-Methylation_GPL13534;CODAM-Methylation_GPL13534	2.1395975;3.0203336;3.5975561;1.4049235	649;621;647;184	0;0;0;0	35154.1666667;32188.5;34938;2836.6666667	LRFN1	0.084019;0.1211547;0.1409548;0.1042515	0E0 (0E0)	0.084019 (0.039175);0.1211547 (0.0398973);0.1409548 (0.0389818);0.1042515 (0.073721)	0;0;0;0	6.13e-05
cg06721411	4.67e-07	8	134585500	ENSG00000261220	8	134585426	cis	C/T	C	-5.03957	RS-Methylation_GPL13534;LLD-Methylation_GPL13534;LLS-Methylation_GPL13534;CODAM-Methylation_GPL13534	-3.6031337;-2.6436359;-1.6009721;-2.403592	649;621;647;184	0;0;0;0	35154.1666667;32188.5;34938;2836.6666667	RP11-629O1.2	-0.1407886;-0.1059979;-0.0627024;-0.1774007	0E0 (0E0)	-0.1407886 (0.0389225);-0.1059979 (0.039967);-0.0627024 (0.0392975);-0.1774007 (0.0729492)	0;0;0;0	0.000121
cg09777883	5.89e-05	1	40146660	ENSG00000090621	1	40042462	cis	C/T	C	-4.01717	RS-Methylation_GPL13534;LLD-Methylation_GPL13534;LLS-Methylation_GPL13534;CODAM-Methylation_GPL13534	-2.1907276;-1.992768;-2.8266975;-0.4986429	649;621;647;184	0;0;0;0	35154.1666667;32188.5;34938;2836.6666667	PABPC4	-0.0862081;-0.080019;-0.1113277;-0.0367887	0E0 (0E0)	-0.0862081 (0.0391677);-0.080019 (0.0400645);-0.1113277 (0.0391302);-0.0367887 (0.0740748)	0;0;0;0	0.0128356
cg10615580	0.0001105	11	2322741	ENSG00000110651	11	2397407	cis	C/T	C	3.86634	RS-Methylation_GPL13534;LLD-Methylation_GPL13534;LLS-Methylation_GPL13534;CODAM-Methylation_GPL13534	2.8824167;1.3688678;2.9548738;-0.4042576	649;621;647;184	0;0;0;0	35154.1666667;32188.5;34938;2836.6666667	CD81	0.1131921;0.0553545;0.1164156;-0.0298228	0E0 (0E0)	0.1131921 (0.0390614);0.0553545 (0.0401318);0.1164156 (0.0391072);-0.0298228 (0.074092)	0;0;0;0	0.0219963
cg12761421	6.74e-09	3	48631910	ENSG00000114270	3	48632700	cis	C/T	C	5.79728	RS-Methylation_GPL13534;LLD-Methylation_GPL13534;LLS-Methylation_GPL13534;CODAM-Methylation_GPL13534	2.4977989;2.819307;4.4773217;1.3234655	649;621;647;184	0;0;0;0	35154.1666667;32188.5;34938;2836.6666667	COL7A1	0.0980438;0.1129468;0.1747059;0.0978667	0E0 (0E0)	0.0980438 (0.0391246);0.1129468 (0.0399362);0.1747059 (0.0387694);0.0978667 (0.0737691)	0;0;0;0	0
cg14334460	1.43e-25	17	7311266	ENSG00000169992	17	7308193	cis	C/T	C	-10.4519	RS-Methylation_GPL13534;LLD-Methylation_GPL13534;LLS-Methylation_GPL13534;CODAM-Methylation_GPL13534	-5.6633295;-5.4619312;-5.6282164;-4.094013	649;621;647;184	0;0;0;0	35154.1666667;32188.5;34938;2836.6666667	NLGN2	-0.2200632;-0.2165126;-0.2191441;-0.2972043	0E0 (0E0)	-0.2200632 (0.0383503);-0.2165126 (0.03924);-0.2191441 (0.0384179);-0.2972043 (0.0707755)	0;0;0;0	0
cg19693031	8.72e-05	6	30227145	ENSG00000231074	6	30294927	cis	C/T	C	-3.92356	RS-Methylation_GPL13534;LLD-Methylation_GPL13534;LLS-Methylation_GPL13534;CODAM-Methylation_GPL13534	-3.1393715;-1.443656;-1.2447112;-2.3760033	649;621;647;184	0;0;0;0	35154.1666667;32188.5;34938;2836.6666667	HCG18	-0.1229516;-0.0577449;-0.0486212;-0.1752626	0E0 (0E0)	-0.1229516 (0.0390158);-0.0577449 (0.0401263);-0.0486212 (0.0393284);-0.1752626 (0.0729776)	0;0;0;0	0.0180894

## Sheet: Table S5
Table S5: KEGG pathway (Pathways relevant to diabetes or complications are highlighted)
Term	Overlap	P-value	Adjusted P-value	Odds Ratio	Combined Score	Genes
Fructose and mannose metabolism	2/33	0.003077847146316263	0.1412836303339602	26.772849462365592	154.84144163978604	PFKFB2;HK1
Insulin signaling pathway	3/137	0.004871849321860696	0.1412836303339602	9.439187043505875	50.256890616051635	PPP1R3E;PRKAR2A;HK1
Neomycin, kanamycin and gentamicin biosynthesis	1/5	0.012438777192772534	0.24048302572693564	101.76530612244898	446.4379351400606	HK1
Wnt signaling pathway	2/166	0.06474252903659296	0.4819013520488786	5.0269308943089435	13.760403766207606	SERPINF1;LGR6
Galactose metabolism	1/31	0.07471646000262763	0.4819013520488786	13.551020408163266	35.15209038871121	HK1
Starch and sucrose metabolism	1/36	0.08624372197430759	0.4819013520488786	11.612244897959183	28.456712045041098	HK1
African trypanosomiasis	1/37	0.08853222789026767	0.4819013520488786	11.289115646258503	27.36920368672352	IDO2
Homologous recombination	1/41	0.09763021468476817	0.4819013520488786	10.158163265306122	23.633660200289185	MUS81
Tryptophan metabolism	1/42	0.09989076947033614	0.4819013520488786	9.909905425584869	22.829231064333683	IDO2
Type II diabetes mellitus	1/46	0.10887762220856746	0.4819013520488786	9.02721088435374	20.018117808730278	HK1
Carbohydrate digestion and absorption	1/47	0.11111056030365549	0.4819013520488786	8.830523513753327	19.402687070536402	HK1
Amino sugar and nucleotide sugar metabolism	1/48	0.11333801483691312	0.4819013520488786	8.642205818497612	18.81737166641443	HK1
Malaria	1/50	0.1177765260040411	0.4819013520488786	8.28862973760933	17.7290996615035	THBS4
Fanconi anemia pathway	1/54	0.1265883240687765	0.4819013520488786	7.661532537543319	15.834970375184442	MUS81
Cortisol synthesis and secretion	1/65	0.15037842149138922	0.4819013520488786	6.341198979591836	12.01403781811508	NR5A1
Glycolysis / Gluconeogenesis	1/67	0.15463513630999146	0.4819013520488786	6.148423005565863	11.477180657220888	HK1
Central carbon metabolism in cancer	1/70	0.16098104828531062	0.4819013520488786	5.880212954747116	10.740024519792764	HK1
MAPK signaling pathway	2/294	0.16723034908925283	0.4819013520488786	2.805079908675799	5.016557449841448	DAXX;CACNA2D2
Arrhythmogenic right ventricular cardiomyopathy	1/77	0.1756071809118701	0.4819013520488786	5.336734693877551	9.283280446293812	CACNA2D2
Cardiac muscle contraction	1/87	0.19606909758966404	0.4819013520488786	4.713811105837684	7.6801565438185	CACNA2D2
ECM-receptor interaction	1/88	0.19808770290364253	0.4819013520488786	4.659394792399718	7.5437717166037235	THBS4
Hypertrophic cardiomyopathy	1/90	0.20211002319239676	0.4819013520488786	4.55423068103646	7.281955543769811	CACNA2D2
IL-17 signaling pathway	1/94	0.2100954368002021	0.4819013520488786	4.357472021066491	6.79849904676328	S100A7A
Dilated cardiomyopathy	1/96	0.2140587201245348	0.4819013520488786	4.26530612244898	6.5749903239841245	CACNA2D2
mRNA surveillance pathway	1/98	0.21800251374840374	0.4819013520488786	4.176940879444562	6.362519703204576	DAZAP1
Amyotrophic lateral sclerosis	2/364	0.23081235350249882	0.4819013520488786	2.2546040515653774	3.3055882286347833	DAXX;DNAH9
Insulin resistance	1/108	0.23743240698267418	0.4819013520488786	3.7846652679763495	5.441865346754643	PPP1R3E
HIF-1 signaling pathway	1/109	0.23934917373986106	0.4819013520488786	3.749433106575964	5.361058744932435	HK1
AMPK signaling pathway	1/120	0.26012446216628154	0.4819013520488786	3.4009603841536613	4.579716458908873	PFKFB2
Thyroid hormone signaling pathway	1/121	0.26198531339212133	0.4819013520488786	3.372448979591837	4.517283552621874	PFKFB2
Apelin signaling pathway	1/137	0.2911425929329805	0.4819013520488786	2.9732893157262907	3.668866926816198	HDAC5
Yersinia infection	1/137	0.2911425929329805	0.4819013520488786	2.9732893157262907	3.668866926816198	ARHGEF7
Apoptosis	1/142	0.30002049698269956	0.4819013520488786	2.8671298306556667	3.4517504575709377	DAXX
Signaling pathways regulating pluripotency of stem cells	1/143	0.3017829564686885	0.4819013520488786	2.8467950560505892	3.410594866305226	TCF3
Adrenergic signaling in cardiomyocytes	1/150	0.3139989845586295	0.4819013520488786	2.712094233666621	3.141596466170354	CACNA2D2
Phagosome	1/152	0.31745063788071526	0.4819013520488786	2.6759021489390458	3.0704182805545575	THBS4
Oxytocin signaling pathway	1/154	0.32088526962227143	0.4819013520488786	2.640656262505002	3.0015590720273457	CACNA2D2
Cushing syndrome	1/155	0.3225962281219006	0.4819013520488786	2.6233766233766236	2.9679671260643183	NR5A1
Pathways of neurodegeneration	2/475	0.3337305522763588	0.4819013520488786	1.7157329105003523	1.8828819119512192	DAXX;DNAH9
Hepatocellular carcinoma	1/168	0.34445794624435677	0.4819013520488786	2.4175730172308443	2.5766088705447237	PBRM1
Protein processing in endoplasmic reticulum	1/171	0.3494039111808349	0.4819013520488786	2.3745498199279713	2.4969025061029213	P4HB
Herpes simplex virus 1 infection	2/498	0.3547702995313325	0.4819013520488786	1.6342405913978495	1.6935385904454354	DAXX;POU2F2
NOD-like receptor signaling pathway	1/181	0.36562778723674233	0.4819013520488786	2.241496598639456	2.2552581276159067	TXNIP
Alcoholism	1/186	0.3735903703808139	0.4819013520488786	2.1803640375068944	2.146776288649915	HDAC5
Neutrophil extracellular trap formation	1/189	0.37832081798382067	0.4819013520488786	2.1452453321754232	2.085205747179162	HDAC5
Transcriptional misregulation in cancer	1/192	0.38301625183987076	0.4819013520488786	2.111229832247035	2.02610052252205	TCF3
Focal adhesion	1/201	0.39689500106482833	0.4819013520488786	2.0153061224489797	1.8623111638641865	THBS4
Viral carcinogenesis	1/203	0.3999373645428959	0.4819013520488786	1.9951505354617094	1.8284503867148747	HDAC5
Lipid and atherosclerosis	1/215	0.41787820546444665	0.4819013520488786	1.8821285523555216	1.6422799960427914	POU2F2
Regulation of actin cytoskeleton	1/218	0.4222806321196029	0.4819013520488786	1.8558262014483213	1.5998802666710514	ARHGEF7
Human T-cell leukemia virus 1 infection	1/219	0.42374084404297946	0.4819013520488786	1.8472196217936716	1.5860841457604238	TCF3
Calcium signaling pathway	1/240	0.45358310414097847	0.5004154552810772	1.6831184356587823	1.3306343458644796	TPCN1
Shigellosis	1/246	0.4618276248188864	0.5004154552810772	1.641399416909621	1.2680853834334544	HK1
Parkinson disease	1/249	0.4659040445720373	0.5004154552810772	1.6212969058591178	1.2383069829953701	DAXX
Huntington disease	1/306	0.5378493420766995	0.5619010542829077	1.314486450317832	0.8152139890333826	DNAH9
MicroRNAs in cancer	1/310	0.5425251558593591	0.5619010542829077	1.2972062611452349	0.7932686422257892	HDAC5
Human papillomavirus infection	1/331	0.5663227960028818	0.5762582836520552	1.2133580705009277	0.6899045422263055	THBS4
PI3K-Akt signaling pathway	1/354	0.5909956578792304	0.5909956578792304	1.1329710354396716	0.5958822738188654	THBS4

## Sheet: Table S6
Supplementary Table 6: 688 CpG-SNP pairs from whole genome meQTL analysis with internal (Qataris) and external (Sheng et al and BIOS) replication statistics
Table S6: All 688 CpG-SNP significant associations in 27 loci								Discovery			SNP annotation (Seattle Seq)			CpG Annotation								27 loci - locus representative colored in light green in "chr" column, each locus has a specific color in "pos" column				Locus Replication in Qatari Cohort		Sheng et al exact pair replication						Sheng et al locus replication
snp-chr	snp-position	rsID	cpg	CpG| SNP	allele1	allele2	DF	Beta	SE	p-value	function GVS	function DBSNP	Gene	cpg	cpg chr	cpg position	location	location	cpg Gene	CpG absolute distance from a SNP	cis (< 134 kbp)	chr	pos	locus number - yellow colored are loci which have at least one SNP-CpG replicated in Qataris, blue colored are confirmed in BIOS QTL only	Novel locus / Novel association	locus replicated in Qataris?	locus confirmed In BIOS QTL?	CpG| SNP	rsID	Beta	SE	pvalue	Exact pair Replicated in Sheng et al	CpG	snp-chr	snp-pos	same chr	absoute distance from SNP in Qataris	Same CpG	locus Replicated in Sheng et al (distance < 500000)	Locus Replicated in Qataris or in BIOS QTL	Replicated or confirmed in Qataris/BIOSQTL/Sheng et al
1	32108579	7524405	cg18939666	cg18939666|1:32108579	G	C	703	-84.2368	9.57981	1.45402e-18	intron	intron-variant	PEF1	cg18939666	1	32109151	N_Shore	Body	PEF1	572	cis	1	32108579	1		No	BIOS QTL						No	cg18939666	1	32108568	Yes	11	Yes	Yes	Yes	Yes
1	32109849	7549590	cg18939666	cg18939666|1:32109849	A	C	703	-84.0354	9.55496	1.43118e-18	intron	intron-variant	PEF1	cg18939666	1	32109151	N_Shore	Body	PEF1	698	cis	1	32109849	1		No	BIOS QTL						No	cg18939666	1	32108568	Yes	1281	Yes	Yes	Yes	Yes
1	32107812	59745051	cg18939666	cg18939666|1:32107812	C	T	703	-108.887	9.32968	1.79258e-31	intron	intron-variant	PEF1	cg18939666	1	32109151	N_Shore	Body	PEF1	1339	cis	1	32107812	1		No	BIOS QTL	cg18939666|1:32107812	rs59745051	0.452	0.083	1.057e-07	Yes	cg18939666	1	32107812	Yes	0	Yes	Yes	Yes	Yes
1	32110574	41263965	cg18939666	cg18939666|1:32110574	G	A	703	72.3667	9.36202	1.077e-14	non-coding-exon	nc-transcript-variant	PEF1	cg18939666	1	32109151	N_Shore	Body	PEF1	1423	cis	1	32110574	1		No	BIOS QTL						No	cg18939666	1	32108568	Yes	2006	Yes	Yes	Yes	Yes
1	32107622	6699558	cg18939666	cg18939666|1:32107622	G	A	703	-104.197	9.52745	7.70815e-28	intron	intron-variant	PEF1	cg18939666	1	32109151	N_Shore	Body	PEF1	1529	cis	1	32107622	1		No	BIOS QTL	cg18939666|1:32107622	rs6699558	0.446	0.049	3.308e-18	Yes	cg18939666	1	32107622	Yes	0	Yes	Yes	Yes	Yes
1	32110838	16834631	cg18939666	cg18939666|1:32110838	A	G	703	77.8868	9.36715	9.18421e-17	non-coding-exon	nc-transcript-variant	PEF1	cg18939666	1	32109151	N_Shore	Body	PEF1	1687	cis	1	32110838	1		No	BIOS QTL						No	cg18939666	1	32108568	Yes	2270	Yes	Yes	Yes	Yes
1	32106494	7546297	cg18939666	cg18939666|1:32106494	C	G	703	-109.198	9.33877	1.38527e-31	intron	intron-variant	PEF1	cg18939666	1	32109151	N_Shore	Body	PEF1	2657	cis	1	32106494	1		No	BIOS QTL	cg18939666|1:32106494	rs7546297	0.433	0.047	3.611e-18	Yes	cg18939666	1	32106494	Yes	0	Yes	Yes	Yes	Yes
1	32105193	74063934	cg18939666	cg18939666|1:32105193	C	A	703	68.9594	9.40178	2.22182e-13	intron	intron-variant	PEF1	cg18939666	1	32109151	N_Shore	Body	PEF1	3958	cis	1	32105193	1		No	BIOS QTL	cg18939666|1:32105193	rs74063934	0.478	0.081	7.447e-09	Yes	cg18939666	1	32105193	Yes	0	Yes	Yes	Yes	Yes
1	32105140	60198320	cg18939666	cg18939666|1:32105140	C	G	703	-103.579	9.50303	1.15821e-27	intron	intron-variant	PEF1	cg18939666	1	32109151	N_Shore	Body	PEF1	4011	cis	1	32105140	1		No	BIOS QTL	cg18939666|1:32105140	rs60198320	0.467	0.081	1.631e-08	Yes	cg18939666	1	32105140	Yes	0	Yes	Yes	Yes	Yes
1	32113217	10914461	cg18939666	cg18939666|1:32113217	T	C	703	68.0702	9.36285	3.58859e-13	upstream-gene	unknown	none	cg18939666	1	32109151	N_Shore	Body	PEF1	4066	cis	1	32113217	1		No	BIOS QTL	cg18939666|1:32113217	rs10914461	0.439	0.051	1.259e-16	Yes	cg18939666	1	32113217	Yes	0	Yes	Yes	Yes	Yes
1	32113781	147445460	cg18939666	cg18939666|1:32113781	G	A	703	73.9279	9.33946	2.45952e-15	upstream-gene	unknown	none	cg18939666	1	32109151	N_Shore	Body	PEF1	4630	cis	1	32113781	1		No	BIOS QTL						No	cg18939666	1	32113217	Yes	564	Yes	Yes	Yes	Yes
1	32101775	10798881	cg18939666	cg18939666|1:32101775	G	A	703	73.2742	9.39982	6.42652e-15	intron	intron-variant	PEF1	cg18939666	1	32109151	N_Shore	Body	PEF1	7376	cis	1	32101775	1		No	BIOS QTL	cg18939666|1:32101775	rs10798881	0.418	0.048	1.162e-16	Yes	cg18939666	1	32101775	Yes	0	Yes	Yes	Yes	Yes
1	32117779	2139539	cg18939666	cg18939666|1:32117779	A	G	703	-81.6894	9.56318	1.31829e-17	downstream-gene	downstream-variant-500B	none	cg18939666	1	32109151	N_Shore	Body	PEF1	8628	cis	1	32117779	1		No	BIOS QTL	cg18939666|1:32117779	rs2139539	0.332	0.06	6.898e-08	Yes	cg18939666	1	32117779	Yes	0	Yes	Yes	Yes	Yes
1	32099041	4949454	cg18939666	cg18939666|1:32099041	T	G	703	-100.005	9.51166	7.45001e-26	intron	intron-variant	PEF1	cg18939666	1	32109151	N_Shore	Body	PEF1	10110	cis	1	32099041	1		No	BIOS QTL	cg18939666|1:32099041	rs4949454	0.354	0.059	3.786e-09	Yes	cg18939666	1	32099041	Yes	0	Yes	Yes	Yes	Yes
1	32119431	3817398	cg18939666	cg18939666|1:32119431	C	T	703	72.3667	9.36202	1.077e-14	intron	unknown	COL16A1	cg18939666	1	32109151	N_Shore	Body	PEF1	10280	cis	1	32119431	1		No	BIOS QTL	cg18939666|1:32119431	rs3817398	0.407	0.049	1.961e-15	Yes	cg18939666	1	32119431	Yes	0	Yes	Yes	Yes	Yes
1	32120834	41307840	cg18939666	cg18939666|1:32120834	T	C	703	78.8143	9.33857	3.18283e-17	intron	unknown	COL16A1	cg18939666	1	32109151	N_Shore	Body	PEF1	11683	cis	1	32120834	1		No	BIOS QTL						No	cg18939666	1	32119431	Yes	1403	Yes	Yes	Yes	Yes
1	32097088	10798880	cg18939666	cg18939666|1:32097088	T	C	703	73.2742	9.39982	6.42652e-15	intron	intron-variant	PEF1	cg18939666	1	32109151	N_Shore	Body	PEF1	12063	cis	1	32097088	1		No	BIOS QTL	cg18939666|1:32097088	rs10798880	0.413	0.048	2.42e-16	Yes	cg18939666	1	32097088	Yes	0	Yes	Yes	Yes	Yes
1	32096833	12090352	cg18939666	cg18939666|1:32096833	C	T	703	-104.197	9.52745	7.70815e-28	intron	intron-variant	PEF1	cg18939666	1	32109151	N_Shore	Body	PEF1	12318	cis	1	32096833	1		No	BIOS QTL	cg18939666|1:32096833	rs12090352	0.467	0.081	1.631e-08	Yes	cg18939666	1	32096833	Yes	0	Yes	Yes	Yes	Yes
1	32096815	10798879	cg18939666	cg18939666|1:32096815	C	T	703	-108.887	9.32968	1.79258e-31	intron	intron-variant	PEF1	cg18939666	1	32109151	N_Shore	Body	PEF1	12336	cis	1	32096815	1		No	BIOS QTL	cg18939666|1:32096815	rs10798879	0.419	0.048	5.614e-17	Yes	cg18939666	1	32096815	Yes	0	Yes	Yes	Yes	Yes
1	32096746	10914458	cg18939666	cg18939666|1:32096746	A	G	703	73.2742	9.39982	6.42652e-15	intron	intron-variant	PEF1	cg18939666	1	32109151	N_Shore	Body	PEF1	12405	cis	1	32096746	1		No	BIOS QTL	cg18939666|1:32096746	rs10914458	0.453	0.049	8.813e-19	Yes	cg18939666	1	32096746	Yes	0	Yes	Yes	Yes	Yes
1	32122257	16834646	cg18939666	cg18939666|1:32122257	G	A	703	-82.3164	9.6341	1.29346e-17	intron	unknown	COL16A1	cg18939666	1	32109151	N_Shore	Body	PEF1	13106	cis	1	32122257	1		No	BIOS QTL	cg18939666|1:32122257	rs16834646	0.309	0.064	2.092e-06	Yes	cg18939666	1	32122257	Yes	0	Yes	Yes	Yes	Yes
1	32094261	10914457	cg18939666	cg18939666|1:32094261	C	T	703	68.88	9.3999	2.34074e-13	downstream-gene	unknown	none	cg18939666	1	32109151	N_Shore	Body	PEF1	14890	cis	1	32094261	1		No	BIOS QTL						No	cg18939666	1	32093561	Yes	700	Yes	Yes	Yes	Yes
1	32124597	16834652	cg18939666	cg18939666|1:32124597	T	C	703	61.3849	9.33539	4.84894e-11	intron	unknown	COL16A1	cg18939666	1	32109151	N_Shore	Body	PEF1	15446	cis	1	32124597	1		No	BIOS QTL						No	cg18939666	1	32124019	Yes	578	Yes	Yes	Yes	Yes
1	32093561	6703093	cg18939666	cg18939666|1:32093561	C	G	703	-104.32	9.53432	7.2993e-28	downstream-gene	unknown	none	cg18939666	1	32109151	N_Shore	Body	PEF1	15590	cis	1	32093561	1		No	BIOS QTL	cg18939666|1:32093561	rs6703093	0.357	0.057	1.372e-09	Yes	cg18939666	1	32093561	Yes	0	Yes	Yes	Yes	Yes
1	32093167	871634	cg18939666	cg18939666|1:32093167	T	G	703	70.9719	9.34782	3.1416e-14	3-prime-UTR	unknown	HCRTR1	cg18939666	1	32109151	N_Shore	Body	PEF1	15984	cis	1	32093167	1		No	BIOS QTL	cg18939666|1:32093167	rs871634	0.451	0.048	2.754e-19	Yes	cg18939666	1	32093167	Yes	0	Yes	Yes	Yes	Yes
1	32092610	41263963	cg18939666	cg18939666|1:32092610	G	A	703	-104.685	9.31373	2.5973e-29	intron	unknown	HCRTR1	cg18939666	1	32109151	N_Shore	Body	PEF1	16541	cis	1	32092610	1		No	BIOS QTL	cg18939666|1:32092610	rs41263963	0.467	0.081	1.631e-08	Yes	cg18939666	1	32092610	Yes	0	Yes	Yes	Yes	Yes
1	32092525	2271933	cg18939666	cg18939666|1:32092525	G	T	703	-108.62	9.30314	1.69746e-31	intron	unknown	HCRTR1	cg18939666	1	32109151	N_Shore	Body	PEF1	16626	cis	1	32092525	1		No	BIOS QTL						No	cg18939666	1	32091779	Yes	746	Yes	Yes	Yes	Yes
1	32090725	41527749	cg18939666	cg18939666|1:32090725	C	T	703	70.9719	9.34782	3.1416e-14	intron-near-splice	unknown	HCRTR1	cg18939666	1	32109151	N_Shore	Body	PEF1	18426	cis	1	32090725	1		No	BIOS QTL	cg18939666|1:32090725	rs41527749	0.466	0.081	1.904e-08	Yes	cg18939666	1	32090725	Yes	0	Yes	Yes	Yes	Yes
1	32089839	3134718	cg18939666	cg18939666|1:32089839	G	A	703	-108.209	9.31074	3.18927e-31	intron	unknown	HCRTR1	cg18939666	1	32109151	N_Shore	Body	PEF1	19312	cis	1	32089839	1		No	BIOS QTL						No	cg18939666	1	32088913	Yes	926	Yes	Yes	Yes	Yes
1	32088913	4949451	cg18939666	cg18939666|1:32088913	A	T	703	-104.193	9.50653	5.93906e-28	intron	unknown	HCRTR1	cg18939666	1	32109151	N_Shore	Body	PEF1	20238	cis	1	32088913	1		No	BIOS QTL	cg18939666|1:32088913	rs4949451	0.468	0.049	1.297e-19	Yes	cg18939666	1	32088913	Yes	0	Yes	Yes	Yes	Yes
1	32088675	4949450	cg18939666	cg18939666|1:32088675	G	T	703	-108.904	9.31177	1.34743e-31	intron	unknown	HCRTR1	cg18939666	1	32109151	N_Shore	Body	PEF1	20476	cis	1	32088675	1		No	BIOS QTL	cg18939666|1:32088675	rs4949450	0.433	0.048	1.334e-17	Yes	cg18939666	1	32088675	Yes	0	Yes	Yes	Yes	Yes
1	32088534	4949449	cg18939666	cg18939666|1:32088534	C	T	703	-108.904	9.31177	1.34743e-31	intron	unknown	HCRTR1	cg18939666	1	32109151	N_Shore	Body	PEF1	20617	cis	1	32088534	1		No	BIOS QTL	cg18939666|1:32088534	rs4949449	0.468	0.049	1.297e-19	Yes	cg18939666	1	32088534	Yes	0	Yes	Yes	Yes	Yes
1	32088171	10914456	cg18939666	cg18939666|1:32088171	C	A	703	-99.5228	9.49568	1.05788e-25	intron	unknown	HCRTR1	cg18939666	1	32109151	N_Shore	Body	PEF1	20980	cis	1	32088171	1		No	BIOS QTL	cg18939666|1:32088171	rs10914456	0.468	0.049	1.297e-19	Yes	cg18939666	1	32088171	Yes	0	Yes	Yes	Yes	Yes
1	32086912	2280386	cg18939666	cg18939666|1:32086912	A	G	703	-103.168	9.29135	1.20371e-28	intron	unknown	HCRTR1	cg18939666	1	32109151	N_Shore	Body	PEF1	22239	cis	1	32086912	1		No	BIOS QTL	cg18939666|1:32086912	rs2280386	0.443	0.048	1.429e-18	Yes	cg18939666	1	32086912	Yes	0	Yes	Yes	Yes	Yes
1	32086089	10753257	cg18939666	cg18939666|1:32086089	G	A	703	70.9719	9.34782	3.1416e-14	intron	unknown	HCRTR1	cg18939666	1	32109151	N_Shore	Body	PEF1	23062	cis	1	32086089	1		No	BIOS QTL						No	cg18939666	1	32084465	Yes	1624	Yes	Yes	Yes	Yes
1	32085637	10914455	cg18939666	cg18939666|1:32085637	A	G	703	-104.811	9.34462	3.39785e-29	intron	unknown	HCRTR1	cg18939666	1	32109151	N_Shore	Body	PEF1	23514	cis	1	32085637	1		No	BIOS QTL						No	cg18939666	1	32084465	Yes	1172	Yes	Yes	Yes	Yes
1	32085485	11575883	cg18939666	cg18939666|1:32085485	C	T	703	70.9719	9.34782	3.1416e-14	intron	unknown	HCRTR1	cg18939666	1	32109151	N_Shore	Body	PEF1	23666	cis	1	32085485	1		No	BIOS QTL						No	cg18939666	1	32084465	Yes	1020	Yes	Yes	Yes	Yes
1	32084465	6702746	cg18939666	cg18939666|1:32084465	G	C	703	70.0505	9.35665	7.06241e-14	intron	unknown	HCRTR1	cg18939666	1	32109151	N_Shore	Body	PEF1	24686	cis	1	32084465	1		No	BIOS QTL	cg18939666|1:32084465	rs6702746	0.478	0.091	2.681e-07	Yes	cg18939666	1	32084465	Yes	0	Yes	Yes	Yes	Yes
1	32134763	7512805	cg18939666	cg18939666|1:32134763	G	C	703	-68.1806	9.44706	5.30983e-13	intron	unknown	COL16A1	cg18939666	1	32109151	N_Shore	Body	PEF1	25612	cis	1	32134763	1		No	BIOS QTL						No	cg18939666	1	32133737	Yes	1026	Yes	Yes	Yes	Yes
1	32135022	6425778	cg18939666	cg18939666|1:32135022	T	C	703	-74.2377	9.32172	1.66629e-15	intron	unknown	COL16A1	cg18939666	1	32109151	N_Shore	Body	PEF1	25871	cis	1	32135022	1		No	BIOS QTL	cg18939666|1:32135022	rs6425778	0.307	0.048	5.315e-10	Yes	cg18939666	1	32135022	Yes	0	Yes	Yes	Yes	Yes
1	32083273	12740754	cg18939666	cg18939666|1:32083273	C	G	703	70.7625	9.35028	3.79144e-14	upstream-gene	upstream-variant-2KB	none	cg18939666	1	32109151	N_Shore	Body	PEF1	25878	cis	1	32083273	1		No	BIOS QTL						No	cg18939666	1	32082822	Yes	451	Yes	Yes	Yes	Yes
1	32082822	11589306	cg18939666	cg18939666|1:32082822	T	C	703	-100.003	9.54871	1.15063e-25	upstream-gene	upstream-variant-2KB	none	cg18939666	1	32109151	N_Shore	Body	PEF1	26329	cis	1	32082822	1		No	BIOS QTL	cg18939666|1:32082822	rs11589306	0.31	0.06	3.203e-07	Yes	cg18939666	1	32082822	Yes	0	Yes	Yes	Yes	Yes
1	32135495	7537646	cg18939666	cg18939666|1:32135495	A	T	703	-62.7465	9.48418	3.69271e-11	intron	unknown	COL16A1	cg18939666	1	32109151	N_Shore	Body	PEF1	26344	cis	1	32135495	1		No	BIOS QTL						No	cg18939666	1	32135022	Yes	473	Yes	Yes	Yes	Yes
1	32082486	3753611	cg18939666	cg18939666|1:32082486	C	G	703	71.3571	9.36655	2.57052e-14	upstream-gene	upstream-variant-2KB	none	cg18939666	1	32109151	N_Shore	Body	PEF1	26665	cis	1	32082486	1		No	BIOS QTL	cg18939666|1:32082486	rs3753611	0.413	0.048	1.347e-16	Yes	cg18939666	1	32082486	Yes	0	Yes	Yes	Yes	Yes
1	32082387	72885456	cg18939666	cg18939666|1:32082387	T	C	703	71.3571	9.36655	2.57052e-14	upstream-gene	upstream-variant-2KB	none	cg18939666	1	32109151	N_Shore	Body	PEF1	26764	cis	1	32082387	1		No	BIOS QTL	cg18939666|1:32082387	rs72885456	0.474	0.091	2.868e-07	Yes	cg18939666	1	32082387	Yes	0	Yes	Yes	Yes	Yes
1	32082000	3753613	cg18939666	cg18939666|1:32082000	G	A	703	71.517	9.35512	2.09441e-14	upstream-gene	upstream-variant-2KB	none	cg18939666	1	32109151	N_Shore	Body	PEF1	27151	cis	1	32082000	1		No	BIOS QTL	cg18939666|1:32082000	rs3753613	0.315	0.059	1.869e-07	Yes	cg18939666	1	32082000	Yes	0	Yes	Yes	Yes	Yes
1	32080574	55846703	cg18939666	cg18939666|1:32080574	G	A	703	72.0422	9.34011	1.22696e-14	upstream-gene	unknown	none	cg18939666	1	32109151	N_Shore	Body	PEF1	28577	cis	1	32080574	1		No	BIOS QTL	cg18939666|1:32080574	rs55846703	0.44	0.094	3.808e-06	Yes	cg18939666	1	32080574	Yes	0	Yes	Yes	Yes	Yes
1	32140053	4949457	cg18939666	cg18939666|1:32140053	G	A	703	-64.1395	10.2149	3.40741e-10	intron	unknown	COL16A1	cg18939666	1	32109151	N_Shore	Body	PEF1	30902	cis	1	32140053	1		No	BIOS QTL	cg18939666|1:32140053	rs4949457	-0.283	0.056	6.606e-07	Yes	cg18939666	1	32140053	Yes	0	Yes	Yes	Yes	Yes
1	32076633	12091854	cg18939666	cg18939666|1:32076633	C	T	703	-98.7671	9.51203	2.95105e-25	intergenic	unknown	none	cg18939666	1	32109151	N_Shore	Body	PEF1	32518	cis	1	32076633	1		No	BIOS QTL						No	cg18939666	1	32076261	Yes	372	Yes	Yes	Yes	Yes
1	32076261	1464306	cg18939666	cg18939666|1:32076261	C	G	703	70.3182	9.34902	5.41731e-14	intergenic	unknown	none	cg18939666	1	32109151	N_Shore	Body	PEF1	32890	cis	1	32076261	1		No	BIOS QTL	cg18939666|1:32076261	rs1464306	0.404	0.047	3.949e-16	Yes	cg18939666	1	32076261	Yes	0	Yes	Yes	Yes	Yes
1	32076144	2152110	cg18939666	cg18939666|1:32076144	G	A	703	-99.1498	9.4928	1.54882e-25	intergenic	unknown	none	cg18939666	1	32109151	N_Shore	Body	PEF1	33007	cis	1	32076144	1		No	BIOS QTL	cg18939666|1:32076144	rs2152110	0.335	0.058	2.021e-08	Yes	cg18939666	1	32076144	Yes	0	Yes	Yes	Yes	Yes
1	32075036	10914453	cg18939666	cg18939666|1:32075036	A	G	703	-99.4832	9.53077	1.66086e-25	intergenic	unknown	none	cg18939666	1	32109151	N_Shore	Body	PEF1	34115	cis	1	32075036	1		No	BIOS QTL						No	cg18939666	1	32074747	Yes	289	Yes	Yes	Yes	Yes
1	32074747	10798877	cg18939666	cg18939666|1:32074747	G	A	703	70.9211	9.33881	3.0962e-14	intergenic	unknown	none	cg18939666	1	32109151	N_Shore	Body	PEF1	34404	cis	1	32074747	1		No	BIOS QTL	cg18939666|1:32074747	rs10798877	0.416	0.047	5.848e-17	Yes	cg18939666	1	32074747	Yes	0	Yes	Yes	Yes	Yes
1	32074575	10914452	cg18939666	cg18939666|1:32074575	C	G	703	70.9211	9.33881	3.0962e-14	intergenic	unknown	none	cg18939666	1	32109151	N_Shore	Body	PEF1	34576	cis	1	32074575	1		No	BIOS QTL	cg18939666|1:32074575	rs10914452	0.332	0.059	2.75e-08	Yes	cg18939666	1	32074575	Yes	0	Yes	Yes	Yes	Yes
1	32074514	10798876	cg18939666	cg18939666|1:32074514	G	A	703	70.9211	9.33881	3.0962e-14	intergenic	unknown	none	cg18939666	1	32109151	N_Shore	Body	PEF1	34637	cis	1	32074514	1		No	BIOS QTL	cg18939666|1:32074514	rs10798876	0.332	0.059	2.75e-08	Yes	cg18939666	1	32074514	Yes	0	Yes	Yes	Yes	Yes
1	32073908	10914451	cg18939666	cg18939666|1:32073908	C	T	703	70.9211	9.33881	3.0962e-14	intergenic	unknown	none	cg18939666	1	32109151	N_Shore	Body	PEF1	35243	cis	1	32073908	1		No	BIOS QTL	cg18939666|1:32073908	rs10914451	0.332	0.059	2.75e-08	Yes	cg18939666	1	32073908	Yes	0	Yes	Yes	Yes	Yes
1	32073766	7525618	cg18939666	cg18939666|1:32073766	G	A	703	-99.1498	9.4928	1.54882e-25	intergenic	unknown	none	cg18939666	1	32109151	N_Shore	Body	PEF1	35385	cis	1	32073766	1		No	BIOS QTL	cg18939666|1:32073766	rs7525618	0.332	0.059	2.75e-08	Yes	cg18939666	1	32073766	Yes	0	Yes	Yes	Yes	Yes
1	32072737	6680160	cg18939666	cg18939666|1:32072737	G	C	703	-99.1498	9.4928	1.54882e-25	intergenic	unknown	none	cg18939666	1	32109151	N_Shore	Body	PEF1	36414	cis	1	32072737	1		No	BIOS QTL	cg18939666|1:32072737	rs6680160	0.397	0.047	1.027e-15	Yes	cg18939666	1	32072737	Yes	0	Yes	Yes	Yes	Yes
1	32146425	11590964	cg18939666	cg18939666|1:32146425	G	A	703	70.6205	9.40105	5.82419e-14	intron	unknown	COL16A1	cg18939666	1	32109151	N_Shore	Body	PEF1	37274	cis	1	32146425	1		No	BIOS QTL						No	cg18939666	1	32142332	Yes	4093	Yes	Yes	Yes	Yes
1	32071674	10914449	cg18939666	cg18939666|1:32071674	G	A	703	-99.1498	9.4928	1.54882e-25	intergenic	unknown	none	cg18939666	1	32109151	N_Shore	Body	PEF1	37477	cis	1	32071674	1		No	BIOS QTL						No	cg18939666	1	32070766	Yes	908	Yes	Yes	Yes	Yes
1	32070766	4949219	cg18939666	cg18939666|1:32070766	G	A	703	70.9211	9.33881	3.0962e-14	intergenic	unknown	none	cg18939666	1	32109151	N_Shore	Body	PEF1	38385	cis	1	32070766	1		No	BIOS QTL	cg18939666|1:32070766	rs4949219	0.399	0.046	1.092e-16	Yes	cg18939666	1	32070766	Yes	0	Yes	Yes	Yes	Yes
1	32070519	4949218	cg18939666	cg18939666|1:32070519	G	A	703	70.9211	9.33881	3.0962e-14	intergenic	unknown	none	cg18939666	1	32109151	N_Shore	Body	PEF1	38632	cis	1	32070519	1		No	BIOS QTL	cg18939666|1:32070519	rs4949218	0.307	0.058	2.258e-07	Yes	cg18939666	1	32070519	Yes	0	Yes	Yes	Yes	Yes
1	32070234	6681414	cg18939666	cg18939666|1:32070234	G	A	703	70.9211	9.33881	3.0962e-14	intergenic	unknown	none	cg18939666	1	32109151	N_Shore	Body	PEF1	38917	cis	1	32070234	1		No	BIOS QTL	cg18939666|1:32070234	rs6681414	0.307	0.058	2.258e-07	Yes	cg18939666	1	32070234	Yes	0	Yes	Yes	Yes	Yes
1	32068843	10914448	cg18939666	cg18939666|1:32068843	C	T	703	-98.0904	9.53933	8.4304e-25	intergenic	unknown	none	cg18939666	1	32109151	N_Shore	Body	PEF1	40308	cis	1	32068843	1		No	BIOS QTL	cg18939666|1:32068843	rs10914448	0.29	0.058	8.446e-07	Yes	cg18939666	1	32068843	Yes	0	Yes	Yes	Yes	Yes
1	32066184	6662073	cg18939666	cg18939666|1:32066184	G	A	703	69.7473	9.40929	1.23846e-13	intergenic	unknown	none	cg18939666	1	32109151	N_Shore	Body	PEF1	42967	cis	1	32066184	1		No	BIOS QTL						No	cg18939666	1	32065385	Yes	799	Yes	Yes	Yes	Yes
1	32065385	11581611	cg18939666	cg18939666|1:32065385	A	G	703	-90.3514	9.63957	7.05216e-21	intergenic	unknown	none	cg18939666	1	32109151	N_Shore	Body	PEF1	43766	cis	1	32065385	1		No	BIOS QTL	cg18939666|1:32065385	rs11581611	0.273	0.057	2.85e-06	Yes	cg18939666	1	32065385	Yes	0	Yes	Yes	Yes	Yes
1	32062066	4949448	cg18939666	cg18939666|1:32062066	C	T	703	-74.5413	9.45002	3.0718e-15	intergenic	unknown	none	cg18939666	1	32109151	N_Shore	Body	PEF1	47085	cis	1	32062066	1		No	BIOS QTL						No	cg18939666	1	32061851	Yes	215	Yes	Yes	Yes	Yes
1	32061639	76758925	cg18939666	cg18939666|1:32061639	A	T	703	-73.709	9.43407	5.58124e-15	intergenic	unknown	none	cg18939666	1	32109151	N_Shore	Body	PEF1	47512	cis	1	32061639	1		No	BIOS QTL						No	cg18939666	1	32059764	Yes	1875	Yes	Yes	Yes	Yes
1	32059764	12065856	cg18939666	cg18939666|1:32059764	G	A	703	-79.7221	9.22528	5.5381e-18	intergenic	unknown	none	cg18939666	1	32109151	N_Shore	Body	PEF1	49387	cis	1	32059764	1		No	BIOS QTL	cg18939666|1:32059764	rs12065856	0.31	0.05	1.552e-09	Yes	cg18939666	1	32059764	Yes	0	Yes	Yes	Yes	Yes
1	32057186	4949447	cg18939666	cg18939666|1:32057186	G	A	703	-73.4062	9.53456	1.37174e-14	downstream-gene	unknown	none	cg18939666	1	32109151	N_Shore	Body	PEF1	51965	cis	1	32057186	1		No	BIOS QTL						No	cg18939666	1	32056510	Yes	676	Yes	Yes	Yes	Yes
1	32056510	10914447	cg18939666	cg18939666|1:32056510	C	A	703	-70.8231	9.72817	3.33299e-13	downstream-gene	unknown	none	cg18939666	1	32109151	N_Shore	Body	PEF1	52641	cis	1	32056510	1		No	BIOS QTL	cg18939666|1:32056510	rs10914447	0.267	0.05	1.298e-07	Yes	cg18939666	1	32056510	Yes	0	Yes	Yes	Yes	Yes
1	43433286	4660240	cg19693031	cg19693031|1:43433286	G	A	703	91.3983	14.6896	4.90938e-10	intron	intron-variant	SLC2A1-AS1	cg19693031	1	145441552	OpenSea	3'UTR	TXNIP;TXNIP	102008266	trans	1	43433286	2	Novel locus	locus replicated	No										No		No	No	Yes	Yes
1	43431433	4306169	cg19693031	cg19693031|1:43431433	G	A	703	91.3983	14.6896	4.90938e-10	intron	intron-variant	SLC2A1-AS1	cg19693031	1	145441552	OpenSea	3'UTR	TXNIP;TXNIP	102010119	trans	1	43431433	2	Novel locus	locus replicated	No										No		No	No	Yes	Yes
1	43425082	62621848	cg19693031	cg19693031|1:43425082	C	G	703	95.4858	14.824	1.18447e-10	non-coding-exon	nc-transcript-variant	SLC2A1-AS1	cg19693031	1	145441552	OpenSea	3'UTR	TXNIP;TXNIP	102016470	trans	1	43425082	2	Novel locus	locus replicated	No										No		No	No	Yes	Yes
1	43424519	11537640	cg19693031	cg19693031|1:43424519	A	G	703	95.2659	14.7008	9.15148e-11	5-prime-UTR	unknown	SLC2A1	cg19693031	1	145441552	OpenSea	3'UTR	TXNIP;TXNIP	102017033	trans	1	43424519	2	Novel locus	locus replicated	No										No		No	No	Yes	Yes
1	43423955	113583149	cg19693031	cg19693031|1:43423955	G	A	703	95.4858	14.824	1.18447e-10	intron	unknown	SLC2A1	cg19693031	1	145441552	OpenSea	3'UTR	TXNIP;TXNIP	102017597	trans	1	43423955	2	Novel locus	locus replicated	No										No		No	No	Yes	Yes
1	43419737	12406072	cg19693031	cg19693031|1:43419737	G	C	703	95.4858	14.824	1.18447e-10	intron	unknown	SLC2A1	cg19693031	1	145441552	OpenSea	3'UTR	TXNIP;TXNIP	102021815	trans	1	43419737	2	Novel locus	locus replicated	No										No		No	No	Yes	Yes
1	43417150	4660691	cg19693031	cg19693031|1:43417150	C	T	703	95.4858	14.824	1.18447e-10	intron	unknown	SLC2A1	cg19693031	1	145441552	OpenSea	3'UTR	TXNIP;TXNIP	102024402	trans	1	43417150	2	Novel locus	locus replicated	No										No		No	No	Yes	Yes
1	43416158	79608798	cg19693031	cg19693031|1:43416158	T	C	703	95.4858	14.824	1.18447e-10	intron	unknown	SLC2A1	cg19693031	1	145441552	OpenSea	3'UTR	TXNIP;TXNIP	102025394	trans	1	43416158	2	Novel locus	locus replicated	No										No		No	No	Yes	Yes
1	43415516	2297975	cg19693031	cg19693031|1:43415516	G	T	697	95.8222	14.8422	1.07471e-10	intron	unknown	SLC2A1	cg19693031	1	145441552	OpenSea	3'UTR	TXNIP;TXNIP	102026036	trans	1	43415516	2	Novel locus	locus replicated	No										No		No	No	Yes	Yes
1	43414563	112893098	cg19693031	cg19693031|1:43414563	A	G	703	95.4858	14.824	1.18447e-10	intron	unknown	SLC2A1	cg19693031	1	145441552	OpenSea	3'UTR	TXNIP;TXNIP	102026989	trans	1	43414563	2	Novel locus	locus replicated	No										No		No	No	Yes	Yes
1	43414447	75366795	cg19693031	cg19693031|1:43414447	C	G	703	95.4858	14.824	1.18447e-10	intron	unknown	SLC2A1	cg19693031	1	145441552	OpenSea	3'UTR	TXNIP;TXNIP	102027105	trans	1	43414447	2	Novel locus	locus replicated	No										No		No	No	Yes	Yes
1	43414370	57247989	cg19693031	cg19693031|1:43414370	G	C	703	95.4858	14.824	1.18447e-10	intron	unknown	SLC2A1	cg19693031	1	145441552	OpenSea	3'UTR	TXNIP;TXNIP	102027182	trans	1	43414370	2	Novel locus	locus replicated	No										No		No	No	Yes	Yes
1	43414369	74742820	cg19693031	cg19693031|1:43414369	T	C	703	95.4858	14.824	1.18447e-10	intron	unknown	SLC2A1	cg19693031	1	145441552	OpenSea	3'UTR	TXNIP;TXNIP	102027183	trans	1	43414369	2	Novel locus	locus replicated	No										No		No	No	Yes	Yes
1	43414046	61296119	cg19693031	cg19693031|1:43414046	A	G	703	95.4858	14.824	1.18447e-10	intron	unknown	SLC2A1	cg19693031	1	145441552	OpenSea	3'UTR	TXNIP;TXNIP	102027506	trans	1	43414046	2	Novel locus	locus replicated	No										No		No	No	Yes	Yes
1	43413653	710222	cg19693031	cg19693031|1:43413653	C	T	703	95.4858	14.824	1.18447e-10	intron	unknown	SLC2A1	cg19693031	1	145441552	OpenSea	3'UTR	TXNIP;TXNIP	102027899	trans	1	43413653	2	Novel locus	locus replicated	No										No		No	No	Yes	Yes
1	43413361	7512565	cg19693031	cg19693031|1:43413361	C	T	703	95.4858	14.824	1.18447e-10	intron	unknown	SLC2A1	cg19693031	1	145441552	OpenSea	3'UTR	TXNIP;TXNIP	102028191	trans	1	43413361	2	Novel locus	locus replicated	No										No		No	No	Yes	Yes
1	43413324	7512557	cg19693031	cg19693031|1:43413324	G	C	703	95.4858	14.824	1.18447e-10	intron	unknown	SLC2A1	cg19693031	1	145441552	OpenSea	3'UTR	TXNIP;TXNIP	102028228	trans	1	43413324	2	Novel locus	locus replicated	No										No		No	No	Yes	Yes
1	43413319	7534555	cg19693031	cg19693031|1:43413319	G	A	703	96.6084	14.8495	7.7256e-11	intron	unknown	SLC2A1	cg19693031	1	145441552	OpenSea	3'UTR	TXNIP;TXNIP	102028233	trans	1	43413319	2	Novel locus	locus replicated	No										No		No	No	Yes	Yes
1	43412727	900836	cg19693031	cg19693031|1:43412727	C	A	703	95.4858	14.824	1.18447e-10	intron	unknown	SLC2A1	cg19693031	1	145441552	OpenSea	3'UTR	TXNIP;TXNIP	102028825	trans	1	43412727	2	Novel locus	locus replicated	No										No		No	No	Yes	Yes
1	43412662	3768037	cg19693031	cg19693031|1:43412662	G	A	703	95.4858	14.824	1.18447e-10	intron	unknown	SLC2A1	cg19693031	1	145441552	OpenSea	3'UTR	TXNIP;TXNIP	102028890	trans	1	43412662	2	Novel locus	locus replicated	No										No		No	No	Yes	Yes
1	43412469	16830121	cg19693031	cg19693031|1:43412469	C	T	703	95.4858	14.824	1.18447e-10	intron	unknown	SLC2A1	cg19693031	1	145441552	OpenSea	3'UTR	TXNIP;TXNIP	102029083	trans	1	43412469	2	Novel locus	locus replicated	No										No		No	No	Yes	Yes
1	43410859	751210	cg19693031	cg19693031|1:43410859	C	T	703	94.9682	14.8025	1.40185e-10	intron	unknown	SLC2A1	cg19693031	1	145441552	OpenSea	3'UTR	TXNIP;TXNIP	102030693	trans	1	43410859	2	Novel locus	locus replicated	No										No		No	No	Yes	Yes
1	43409420	35022307	cg19693031	cg19693031|1:43409420	T	C	703	94.9682	14.8025	1.40185e-10	intron	unknown	SLC2A1	cg19693031	1	145441552	OpenSea	3'UTR	TXNIP;TXNIP	102032132	trans	1	43409420	2	Novel locus	locus replicated	No										No		No	No	Yes	Yes
1	43409364	34964576	cg19693031	cg19693031|1:43409364	G	T	703	94.9682	14.8025	1.40185e-10	intron	unknown	SLC2A1	cg19693031	1	145441552	OpenSea	3'UTR	TXNIP;TXNIP	102032188	trans	1	43409364	2	Novel locus	locus replicated	No										No		No	No	Yes	Yes
1	202171553	11578801	cg12761421	cg12761421|1:202171553	A	G	703	131.535	12.8302	1.15878e-24	intron	intron-variant	LGR6	cg12761421	1	202171723	OpenSea	Body;TSS1500	LGR6	170	cis	1	202171553	3		No	No	cg12761421|1:202171553	rs11578801	0.593	0.083	4.97e-12	Yes	cg12761421	1	202171553	Yes	0	Yes	Yes	No	Yes
1	202171339	3010096	cg12761421	cg12761421|1:202171339	T	C	703	-88.2304	10.1155	2.72559e-18	intron	intron-variant	LGR6	cg12761421	1	202171723	OpenSea	Body;TSS1500	LGR6	384	cis	1	202171339	3		No	No						No	cg12761421	1	202170962	Yes	377	Yes	Yes	No	Yes
1	202171200	2993430	cg12761421	cg12761421|1:202171200	G	A	703	-77.1049	10.2907	6.74778e-14	intron	intron-variant	LGR6	cg12761421	1	202171723	OpenSea	Body;TSS1500	LGR6	523	cis	1	202171200	3		No	No						No	cg12761421	1	202170962	Yes	238	Yes	Yes	No	Yes
1	202171044	3010095	cg12761421	cg12761421|1:202171044	C	G	703	-89.3575	10.0878	8.14813e-19	intron	intron-variant	LGR6	cg12761421	1	202171723	OpenSea	Body;TSS1500	LGR6	679	cis	1	202171044	3		No	No						No	cg12761421	1	202170962	Yes	82	Yes	Yes	No	Yes
1	202170962	2993429	cg12761421	cg12761421|1:202170962	C	G	703	-79.0312	10.2507	1.25987e-14	intron	intron-variant	LGR6	cg12761421	1	202171723	OpenSea	Body;TSS1500	LGR6	761	cis	1	202170962	3		No	No	cg12761421|1:202170962	rs2993429	0.263	0.05	2.682e-07	Yes	cg12761421	1	202170962	Yes	0	Yes	Yes	No	Yes
1	202172594	10920360	cg12761421	cg12761421|1:202172594	T	C	703	127.574	12.8042	2.20361e-23	intron	intron-variant	LGR6	cg12761421	1	202171723	OpenSea	Body;TSS1500	LGR6	871	cis	1	202172594	3		No	No						No	cg12761421	1	202171553	Yes	1041	Yes	Yes	No	Yes
1	202170679	2993428	cg12761421	cg12761421|1:202170679	T	C	703	-74.5842	10.4216	8.26309e-13	intron	intron-variant	LGR6	cg12761421	1	202171723	OpenSea	Body;TSS1500	LGR6	1044	cis	1	202170679	3		No	No						No	cg12761421	1	202165450	Yes	5229	Yes	Yes	No	Yes
1	202175888	55745151	cg12761421	cg12761421|1:202175888	G	A	703	-69.6352	10.5206	3.61862e-11	intron	intron-variant	LGR6	cg12761421	1	202171723	OpenSea	Body;TSS1500	LGR6	4165	cis	1	202175888	3		No	No						No	cg12761421	1	202172769	Yes	3119	Yes	Yes	No	Yes
1	207243851	923109	cg22699725	cg22699725|1:207243851	C	G	703	63.7156	9.90234	1.23965e-10	intron	unknown	PFKFB2	cg22699725	1	207242586	OpenSea	Body;Body	PFKFB2	1265	cis	1	207243851	4		No	No										No		No	No	No	No
1	207245045	11120137	cg22699725	cg22699725|1:207245045	T	G	703	67.8122	10.1019	1.90937e-11	intron	unknown	PFKFB2	cg22699725	1	207242586	OpenSea	Body;Body	PFKFB2	2459	cis	1	207245045	4		No	No										No		No	No	No	No
1	207246004	6667268	cg22699725	cg22699725|1:207246004	T	C	703	67.8122	10.1019	1.90937e-11	3-prime-UTR	unknown	PFKFB2	cg22699725	1	207242586	OpenSea	Body;Body	PFKFB2	3418	cis	1	207246004	4		No	No										No		No	No	No	No
1	207249855	11120148	cg22699725	cg22699725|1:207249855	A	G	703	65.0415	10.1051	1.22272e-10	3-prime-UTR	unknown	PFKFB2	cg22699725	1	207242586	OpenSea	Body;Body	PFKFB2	7269	cis	1	207249855	4		No	No										No		No	No	No	No
1	207250300	1060286	cg22699725	cg22699725|1:207250300	G	A	703	65.0415	10.1051	1.22272e-10	3-prime-UTR	unknown	PFKFB2	cg22699725	1	207242586	OpenSea	Body;Body	PFKFB2	7714	cis	1	207250300	4		No	No										No		No	No	No	No
1	207250456	1060287	cg22699725	cg22699725|1:207250456	A	G	703	-58.9655	9.45974	4.56678e-10	3-prime-UTR	unknown	PFKFB2	cg22699725	1	207242586	OpenSea	Body;Body	PFKFB2	7870	cis	1	207250456	4		No	No										No		No	No	No	No
1	207250570	1565	cg22699725	cg22699725|1:207250570	C	T	703	65.0415	10.1051	1.22272e-10	3-prime-UTR	unknown	PFKFB2	cg22699725	1	207242586	OpenSea	Body;Body	PFKFB2	7984	cis	1	207250570	4		No	No										No		No	No	No	No
1	207250631	1560	cg22699725	cg22699725|1:207250631	A	G	703	67.8122	10.1019	1.90937e-11	3-prime-UTR	unknown	PFKFB2	cg22699725	1	207242586	OpenSea	Body;Body	PFKFB2	8045	cis	1	207250631	4		No	No										No		No	No	No	No
1	207251518	1564879	cg22699725	cg22699725|1:207251518	A	G	703	67.8122	10.1019	1.90937e-11	intron	unknown	PFKFB2	cg22699725	1	207242586	OpenSea	Body;Body	PFKFB2	8932	cis	1	207251518	4		No	No	cg22699725|1:207251518	rs1564879	0.286	0.063	6.893e-06	Yes	cg22699725	1	207251518	Yes	0	Yes	Yes	No	Yes
1	207252647	17258746	cg22699725	cg22699725|1:207252647	G	A	703	79.5479	9.85855	7.09216e-16	3-prime-UTR	unknown	PFKFB2	cg22699725	1	207242586	OpenSea	Body;Body	PFKFB2	10061	cis	1	207252647	4		No	No						No	cg22699725	1	207251518	Yes	1129	Yes	Yes	No	Yes
1	207252647	17258746	cg00683922	cg00683922|1:207252647	G	A	703	73.9081	10.1946	4.17555e-13	3-prime-UTR	unknown	PFKFB2	cg00683922	1	207242569	OpenSea	Body;Body	PFKFB2	10078	cis	1	207252647	4		No	No						No	cg00683922	1	207251518	Yes	1129	Yes	Yes	No	Yes
2	225699572	6704619	cg12331557	cg12331557|2:225699572	T	C	703	-102.881	13.8053	9.17602e-14	intron	unknown	DOCK10	cg12331557	2	225698977	OpenSea	ExonBnd;ExonBnd;Body;Body	DOCK10;DOCK10	595	cis	2	225699572	5		No	No	cg12331557|2:225699572	rs6704619	-0.372	0.053	9.609e-12	Yes	cg12331557	2	225699572	Yes	0	Yes	Yes	No	Yes
2	225700395	10933074	cg12331557	cg12331557|2:225700395	T	A	703	-68.256	10.5017	8.05757e-11	intron	unknown	DOCK10	cg12331557	2	225698977	OpenSea	ExonBnd;ExonBnd;Body;Body	DOCK10;DOCK10	1418	cis	2	225700395	5		No	No	cg12331557|2:225700395	rs10933074	-0.372	0.053	9.609e-12	Yes	cg12331557	2	225700395	Yes	0	Yes	Yes	No	Yes
2	225697363	11693393	cg12331557	cg12331557|2:225697363	A	T	703	-67.1611	10.483	1.4875e-10	intron	unknown	DOCK10	cg12331557	2	225698977	OpenSea	ExonBnd;ExonBnd;Body;Body	DOCK10;DOCK10	1614	cis	2	225697363	5		No	No						No	cg12331557	2	225696969	Yes	394	Yes	Yes	No	Yes
2	225696401	1821409	cg12331557	cg12331557|2:225696401	A	C	703	-97.3389	13.5211	6.06355e-13	intron	unknown	DOCK10	cg12331557	2	225698977	OpenSea	ExonBnd;ExonBnd;Body;Body	DOCK10;DOCK10	2576	cis	2	225696401	5		No	No						No	cg12331557	2	225696117	Yes	284	Yes	Yes	No	Yes
2	225702565	6724332	cg12331557	cg12331557|2:225702565	T	G	703	-102.881	13.8053	9.17602e-14	intron	unknown	DOCK10	cg12331557	2	225698977	OpenSea	ExonBnd;ExonBnd;Body;Body	DOCK10;DOCK10	3588	cis	2	225702565	5		No	No	cg12331557|2:225702565	rs6724332	-0.372	0.053	9.609e-12	Yes	cg12331557	2	225702565	Yes	0	Yes	Yes	No	Yes
2	225694205	6741286	cg12331557	cg12331557|2:225694205	C	T	703	-110.993	14.1844	5.07795e-15	intron	unknown	DOCK10	cg12331557	2	225698977	OpenSea	ExonBnd;ExonBnd;Body;Body	DOCK10;DOCK10	4772	cis	2	225694205	5		No	No	cg12331557|2:225694205	rs6741286	-0.359	0.054	8.606e-11	Yes	cg12331557	2	225694205	Yes	0	Yes	Yes	No	Yes
2	225704203	6746867	cg12331557	cg12331557|2:225704203	G	A	703	-97.3389	13.5211	6.06355e-13	intron	unknown	DOCK10	cg12331557	2	225698977	OpenSea	ExonBnd;ExonBnd;Body;Body	DOCK10;DOCK10	5226	cis	2	225704203	5		No	No	cg12331557|2:225704203	rs6746867	-0.372	0.053	9.609e-12	Yes	cg12331557	2	225704203	Yes	0	Yes	Yes	No	Yes
2	225693539	10192929	cg12331557	cg12331557|2:225693539	C	A	703	-104.689	13.8688	4.40268e-14	intron	unknown	DOCK10	cg12331557	2	225698977	OpenSea	ExonBnd;ExonBnd;Body;Body	DOCK10;DOCK10	5438	cis	2	225693539	5		No	No	cg12331557|2:225693539	rs10192929	-0.57	0.053	7.228e-24	Yes	cg12331557	2	225693539	Yes	0	Yes	Yes	No	Yes
2	225692927	56837462	cg12331557	cg12331557|2:225692927	G	A	703	-119.584	15.0793	2.18501e-15	intron	unknown	DOCK10	cg12331557	2	225698977	OpenSea	ExonBnd;ExonBnd;Body;Body	DOCK10;DOCK10	6050	cis	2	225692927	5		No	No	cg12331557|2:225692927	rs56837462	-0.504	0.053	3.866e-19	Yes	cg12331557	2	225692927	Yes	0	Yes	Yes	No	Yes
2	225692190	7556687	cg12331557	cg12331557|2:225692190	C	T	703	-104.689	13.8688	4.40268e-14	intron	unknown	DOCK10	cg12331557	2	225698977	OpenSea	ExonBnd;ExonBnd;Body;Body	DOCK10;DOCK10	6787	cis	2	225692190	5		No	No	cg12331557|2:225692190	rs7556687	-0.359	0.054	8.606e-11	Yes	cg12331557	2	225692190	Yes	0	Yes	Yes	No	Yes
2	225709336	16866219	cg12331557	cg12331557|2:225709336	C	T	703	-94.5633	13.2141	8.29112e-13	intron	unknown	DOCK10	cg12331557	2	225698977	OpenSea	ExonBnd;ExonBnd;Body;Body	DOCK10;DOCK10	10359	cis	2	225709336	5		No	No						No	cg12331557	2	225707324	Yes	2012	Yes	Yes	No	Yes
2	225688061	16866194	cg12331557	cg12331557|2:225688061	C	T	703	-110.869	14.2241	6.47096e-15	intron	unknown	DOCK10	cg12331557	2	225698977	OpenSea	ExonBnd;ExonBnd;Body;Body	DOCK10;DOCK10	10916	cis	2	225688061	5		No	No						No	cg12331557	2	225687836	Yes	225	Yes	Yes	No	Yes
2	225709926	7577271	cg12331557	cg12331557|2:225709926	G	A	703	-103.496	13.8891	9.22393e-14	synonymous	unknown	DOCK10	cg12331557	2	225698977	OpenSea	ExonBnd;ExonBnd;Body;Body	DOCK10;DOCK10	10949	cis	2	225709926	5		No	No						No	cg12331557	2	225709636	Yes	290	Yes	Yes	No	Yes
2	225687836	13430865	cg12331557	cg12331557|2:225687836	A	G	703	-68.0164	10.3605	5.20466e-11	intron	unknown	DOCK10	cg12331557	2	225698977	OpenSea	ExonBnd;ExonBnd;Body;Body	DOCK10;DOCK10	11141	cis	2	225687836	5		No	No	cg12331557|2:225687836	rs13430865	-0.571	0.053	5.129e-24	Yes	cg12331557	2	225687836	Yes	0	Yes	Yes	No	Yes
2	225687369	4674943	cg12331557	cg12331557|2:225687369	C	T	703	-67.6681	10.3979	7.62416e-11	intron	unknown	DOCK10	cg12331557	2	225698977	OpenSea	ExonBnd;ExonBnd;Body;Body	DOCK10;DOCK10	11608	cis	2	225687369	5		No	No	cg12331557|2:225687369	rs4674943	-0.408	0.053	1.715e-13	Yes	cg12331557	2	225687369	Yes	0	Yes	Yes	No	Yes
2	225687002	13427433	cg12331557	cg12331557|2:225687002	C	T	703	-109.658	14.0428	5.77357e-15	intron	unknown	DOCK10	cg12331557	2	225698977	OpenSea	ExonBnd;ExonBnd;Body;Body	DOCK10;DOCK10	11975	cis	2	225687002	5		No	No	cg12331557|2:225687002	rs13427433	-0.426	0.053	1.099e-14	Yes	cg12331557	2	225687002	Yes	0	Yes	Yes	No	Yes
2	225686386	4527189	cg12331557	cg12331557|2:225686386	A	G	703	-109.658	14.0428	5.77357e-15	intron	unknown	DOCK10	cg12331557	2	225698977	OpenSea	ExonBnd;ExonBnd;Body;Body	DOCK10;DOCK10	12591	cis	2	225686386	5		No	No	cg12331557|2:225686386	rs4527189	-0.557	0.052	2.92e-23	Yes	cg12331557	2	225686386	Yes	0	Yes	Yes	No	Yes
2	225685726	10179202	cg12331557	cg12331557|2:225685726	A	G	703	-110.235	14.1574	6.8932e-15	intron	unknown	DOCK10	cg12331557	2	225698977	OpenSea	ExonBnd;ExonBnd;Body;Body	DOCK10;DOCK10	13251	cis	2	225685726	5		No	No	cg12331557|2:225685726	rs10179202	-0.557	0.052	2.92e-23	Yes	cg12331557	2	225685726	Yes	0	Yes	Yes	No	Yes
2	225684281	0	cg12331557	cg12331557|2:225684281	A	G	703	-67.3484	10.3934	9.17629e-11	intron	unknown	DOCK10	cg12331557	2	225698977	OpenSea	ExonBnd;ExonBnd;Body;Body	DOCK10;DOCK10	14696	cis	2	225684281	5		No	No						No	cg12331557	2	225682876	Yes	1405	Yes	Yes	No	Yes
2	225682770	12104577	cg12331557	cg12331557|2:225682770	A	G	703	-105.079	14.0191	6.60912e-14	intron	unknown	DOCK10	cg12331557	2	225698977	OpenSea	ExonBnd;ExonBnd;Body;Body	DOCK10;DOCK10	16207	cis	2	225682770	5		No	No						No	cg12331557	2	225682149	Yes	621	Yes	Yes	No	Yes
2	225715462	6436514	cg12331557	cg12331557|2:225715462	A	G	703	-94.5633	13.2141	8.29112e-13	intron	unknown	DOCK10	cg12331557	2	225698977	OpenSea	ExonBnd;ExonBnd;Body;Body	DOCK10;DOCK10	16485	cis	2	225715462	5		No	No	cg12331557|2:225715462	rs6436514	-0.502	0.054	7.797e-19	Yes	cg12331557	2	225715462	Yes	0	Yes	Yes	No	Yes
2	225715529	75448129	cg12331557	cg12331557|2:225715529	A	G	703	-93.4229	13.181	1.36387e-12	intron	unknown	DOCK10	cg12331557	2	225698977	OpenSea	ExonBnd;ExonBnd;Body;Body	DOCK10;DOCK10	16552	cis	2	225715529	5		No	No						No	cg12331557	2	225715462	Yes	67	Yes	Yes	No	Yes
2	225682149	6714121	cg12331557	cg12331557|2:225682149	G	C	703	-105.079	14.0191	6.60912e-14	intron	unknown	DOCK10	cg12331557	2	225698977	OpenSea	ExonBnd;ExonBnd;Body;Body	DOCK10;DOCK10	16828	cis	2	225682149	5		No	No	cg12331557|2:225682149	rs6714121	-0.579	0.055	8.789e-23	Yes	cg12331557	2	225682149	Yes	0	Yes	Yes	No	Yes
2	225681554	13406583	cg12331557	cg12331557|2:225681554	T	C	703	-67.0063	10.3051	7.91137e-11	intron	unknown	DOCK10	cg12331557	2	225698977	OpenSea	ExonBnd;ExonBnd;Body;Body	DOCK10;DOCK10	17423	cis	2	225681554	5		No	No	cg12331557|2:225681554	rs13406583	-0.579	0.055	8.789e-23	Yes	cg12331557	2	225681554	Yes	0	Yes	Yes	No	Yes
2	225680674	58364599	cg12331557	cg12331557|2:225680674	A	T	703	-103.977	13.7954	4.80753e-14	intron	unknown	DOCK10	cg12331557	2	225698977	OpenSea	ExonBnd;ExonBnd;Body;Body	DOCK10;DOCK10	18303	cis	2	225680674	5		No	No	cg12331557|2:225680674	rs58364599	-0.419	0.053	3.698e-14	Yes	cg12331557	2	225680674	Yes	0	Yes	Yes	No	Yes
2	225679989	114777301	cg12331557	cg12331557|2:225679989	A	G	703	-66.2305	10.2824	1.1857e-10	intron	unknown	DOCK10	cg12331557	2	225698977	OpenSea	ExonBnd;ExonBnd;Body;Body	DOCK10;DOCK10	18988	cis	2	225679989	5		No	No						No	cg12331557	2	225679535	Yes	454	Yes	Yes	No	Yes
2	225679031	77952666	cg12331557	cg12331557|2:225679031	A	G	703	-99.1016	13.3446	1.11639e-13	intron-near-splice	unknown	DOCK10	cg12331557	2	225698977	OpenSea	ExonBnd;ExonBnd;Body;Body	DOCK10;DOCK10	19946	cis	2	225679031	5		No	No						No	cg12331557	2	225678849	Yes	182	Yes	Yes	No	Yes
2	225718950	75841708	cg12331557	cg12331557|2:225718950	A	G	703	-101.679	13.7515	1.42412e-13	intron	unknown	DOCK10	cg12331557	2	225698977	OpenSea	ExonBnd;ExonBnd;Body;Body	DOCK10;DOCK10	19973	cis	2	225718950	5		No	No	cg12331557|2:225718950	rs75841708	-0.637	0.053	9.321e-29	Yes	cg12331557	2	225718950	Yes	0	Yes	Yes	No	Yes
2	225678729	16866187	cg12331557	cg12331557|2:225678729	A	G	703	-66.2305	10.2824	1.1857e-10	intron	unknown	DOCK10	cg12331557	2	225698977	OpenSea	ExonBnd;ExonBnd;Body;Body	DOCK10;DOCK10	20248	cis	2	225678729	5		No	No						No	cg12331557	2	225678013	Yes	716	Yes	Yes	No	Yes
2	225719693	16866236	cg12331557	cg12331557|2:225719693	T	C	703	-120.813	14.5907	1.2302e-16	synonymous	unknown	DOCK10	cg12331557	2	225698977	OpenSea	ExonBnd;ExonBnd;Body;Body	DOCK10;DOCK10	20716	cis	2	225719693	5		No	No						No	cg12331557	2	225718950	Yes	743	Yes	Yes	No	Yes
2	225678013	6719348	cg12331557	cg12331557|2:225678013	A	C	703	-66.2305	10.2824	1.1857e-10	intron	unknown	DOCK10	cg12331557	2	225698977	OpenSea	ExonBnd;ExonBnd;Body;Body	DOCK10;DOCK10	20964	cis	2	225678013	5		No	No	cg12331557|2:225678013	rs6719348	-0.419	0.053	3.698e-14	Yes	cg12331557	2	225678013	Yes	0	Yes	Yes	No	Yes
2	225722813	72972610	cg12331557	cg12331557|2:225722813	C	T	703	-109.241	13.8529	3.12616e-15	intron	unknown	DOCK10	cg12331557	2	225698977	OpenSea	ExonBnd;ExonBnd;Body;Body	DOCK10;DOCK10	23836	cis	2	225722813	5		No	No						No	cg12331557	2	225721125	Yes	1688	Yes	Yes	No	Yes
2	225674596	56288620	cg12331557	cg12331557|2:225674596	G	C	703	-66.2305	10.2824	1.1857e-10	intron	unknown	DOCK10	cg12331557	2	225698977	OpenSea	ExonBnd;ExonBnd;Body;Body	DOCK10;DOCK10	24381	cis	2	225674596	5		No	No						No	cg12331557	2	225674388	Yes	208	Yes	Yes	No	Yes
2	225674388	10181351	cg12331557	cg12331557|2:225674388	G	A	703	-97.0068	13.3755	4.08981e-13	intron	unknown	DOCK10	cg12331557	2	225698977	OpenSea	ExonBnd;ExonBnd;Body;Body	DOCK10;DOCK10	24589	cis	2	225674388	5		No	No	cg12331557|2:225674388	rs10181351	-0.421	0.053	2.965e-14	Yes	cg12331557	2	225674388	Yes	0	Yes	Yes	No	Yes
2	225672460	12328236	cg12331557	cg12331557|2:225672460	G	C	703	-65.3849	10.2833	2.03946e-10	stop-gained	unknown	DOCK10	cg12331557	2	225698977	OpenSea	ExonBnd;ExonBnd;Body;Body	DOCK10;DOCK10	26517	cis	2	225672460	5		No	No						No	cg12331557	2	225669171	Yes	3289	Yes	Yes	No	Yes
2	225726154	7585450	cg12331557	cg12331557|2:225726154	G	A	703	-120.813	14.5907	1.2302e-16	intron	unknown	DOCK10	cg12331557	2	225698977	OpenSea	ExonBnd;ExonBnd;Body;Body	DOCK10;DOCK10	27177	cis	2	225726154	5		No	No						No	cg12331557	2	225723591	Yes	2563	Yes	Yes	No	Yes
2	225727431	7589474	cg12331557	cg12331557|2:225727431	C	T	703	-109.614	13.9215	3.44316e-15	synonymous	unknown	DOCK10	cg12331557	2	225698977	OpenSea	ExonBnd;ExonBnd;Body;Body	DOCK10;DOCK10	28454	cis	2	225727431	5		No	No	cg12331557|2:225727431	rs7589474	-0.596	0.052	6.355e-26	Yes	cg12331557	2	225727431	Yes	0	Yes	Yes	No	Yes
2	225727663	6436515	cg12331557	cg12331557|2:225727663	T	C	703	-108	13.8537	6.40113e-15	intron	unknown	DOCK10	cg12331557	2	225698977	OpenSea	ExonBnd;ExonBnd;Body;Body	DOCK10;DOCK10	28686	cis	2	225727663	5		No	No						No	cg12331557	2	225727431	Yes	232	Yes	Yes	No	Yes
2	225669996	4674940	cg12331557	cg12331557|2:225669996	T	G	703	-102.765	13.8178	1.02858e-13	missense	unknown	DOCK10	cg12331557	2	225698977	OpenSea	ExonBnd;ExonBnd;Body;Body	DOCK10;DOCK10	28981	cis	2	225669996	5		No	No						No	cg12331557	2	225669171	Yes	825	Yes	Yes	No	Yes
2	225730189	7559750	cg12331557	cg12331557|2:225730189	C	T	703	-112.888	12.0545	7.62079e-21	intron	unknown	DOCK10	cg12331557	2	225698977	OpenSea	ExonBnd;ExonBnd;Body;Body	DOCK10;DOCK10	31212	cis	2	225730189	5		No	No						No	cg12331557	2	225727431	Yes	2758	Yes	Yes	No	Yes
2	225731150	72972620	cg12331557	cg12331557|2:225731150	A	G	703	-75.1662	10.7277	2.43977e-12	intron	unknown	DOCK10	cg12331557	2	225698977	OpenSea	ExonBnd;ExonBnd;Body;Body	DOCK10;DOCK10	32173	cis	2	225731150	5		No	No						No	cg12331557	2	225727431	Yes	3719	Yes	Yes	No	Yes
2	225665193	6717059	cg12331557	cg12331557|2:225665193	C	T	703	-115.03	14.9444	1.39142e-14	intron	unknown	DOCK10	cg12331557	2	225698977	OpenSea	ExonBnd;ExonBnd;Body;Body	DOCK10;DOCK10	33784	cis	2	225665193	5		No	No	cg12331557|2:225665193	rs6717059	-0.306	0.05	2.138e-09	Yes	cg12331557	2	225665193	Yes	0	Yes	Yes	No	Yes
2	225735109	16866258	cg12331557	cg12331557|2:225735109	G	T	703	-109.614	13.9215	3.44316e-15	intron	unknown	DOCK10	cg12331557	2	225698977	OpenSea	ExonBnd;ExonBnd;Body;Body	DOCK10;DOCK10	36132	cis	2	225735109	5		No	No	cg12331557|2:225735109	rs16866258	-0.605	0.053	1.742e-26	Yes	cg12331557	2	225735109	Yes	0	Yes	Yes	No	Yes
2	225736752	7592442	cg12331557	cg12331557|2:225736752	T	C	703	-116.313	14.3408	5.03512e-16	intron	unknown	DOCK10	cg12331557	2	225698977	OpenSea	ExonBnd;ExonBnd;Body;Body	DOCK10;DOCK10	37775	cis	2	225736752	5		No	No						No	cg12331557	2	225735109	Yes	1643	Yes	Yes	No	Yes
2	225736997	4674946	cg12331557	cg12331557|2:225736997	G	A	703	-136.427	17.0623	1.28711e-15	intron	unknown	DOCK10	cg12331557	2	225698977	OpenSea	ExonBnd;ExonBnd;Body;Body	DOCK10;DOCK10	38020	cis	2	225736997	5		No	No						No	cg12331557	2	225735109	Yes	1888	Yes	Yes	No	Yes
2	225737967	59751848	cg12331557	cg12331557|2:225737967	T	C	703	-121.985	14.7042	1.0773e-16	intron	unknown	DOCK10	cg12331557	2	225698977	OpenSea	ExonBnd;ExonBnd;Body;Body	DOCK10;DOCK10	38990	cis	2	225737967	5		No	No	cg12331557|2:225737967	rs59751848	-0.598	0.053	6.073e-26	Yes	cg12331557	2	225737967	Yes	0	Yes	Yes	No	Yes
2	225739574	10181328	cg12331557	cg12331557|2:225739574	A	G	703	-116.313	14.3408	5.03512e-16	intron	unknown	DOCK10	cg12331557	2	225698977	OpenSea	ExonBnd;ExonBnd;Body;Body	DOCK10;DOCK10	40597	cis	2	225739574	5		No	No	cg12331557|2:225739574	rs10181328	-0.602	0.053	2.943e-26	Yes	cg12331557	2	225739574	Yes	0	Yes	Yes	No	Yes
2	225739987	6713674	cg12331557	cg12331557|2:225739987	C	T	703	-116.313	14.3408	5.03512e-16	intron	unknown	DOCK10	cg12331557	2	225698977	OpenSea	ExonBnd;ExonBnd;Body;Body	DOCK10;DOCK10	41010	cis	2	225739987	5		No	No	cg12331557|2:225739987	rs6713674	-0.553	0.052	5.249e-23	Yes	cg12331557	2	225739987	Yes	0	Yes	Yes	No	Yes
2	225740232	55752095	cg12331557	cg12331557|2:225740232	T	C	703	-107.483	13.7241	4.81347e-15	intron	unknown	DOCK10	cg12331557	2	225698977	OpenSea	ExonBnd;ExonBnd;Body;Body	DOCK10;DOCK10	41255	cis	2	225740232	5		No	No						No	cg12331557	2	225739987	Yes	245	Yes	Yes	No	Yes
2	225741186	10169941	cg12331557	cg12331557|2:225741186	T	C	703	-113.981	14.29	1.50778e-15	intron	unknown	DOCK10	cg12331557	2	225698977	OpenSea	ExonBnd;ExonBnd;Body;Body	DOCK10;DOCK10	42209	cis	2	225741186	5		No	No	cg12331557|2:225741186	rs10169941	-0.602	0.053	2.943e-26	Yes	cg12331557	2	225741186	Yes	0	Yes	Yes	No	Yes
2	225741272	10193574	cg12331557	cg12331557|2:225741272	C	A	703	-113.999	14.3133	1.65811e-15	intron	unknown	DOCK10	cg12331557	2	225698977	OpenSea	ExonBnd;ExonBnd;Body;Body	DOCK10;DOCK10	42295	cis	2	225741272	5		No	No	cg12331557|2:225741272	rs10193574	-0.553	0.052	5.249e-23	Yes	cg12331557	2	225741272	Yes	0	Yes	Yes	No	Yes
2	225742078	16866265	cg12331557	cg12331557|2:225742078	A	G	703	-107.483	13.7241	4.81347e-15	intron	unknown	DOCK10	cg12331557	2	225698977	OpenSea	ExonBnd;ExonBnd;Body;Body	DOCK10;DOCK10	43101	cis	2	225742078	5		No	No	cg12331557|2:225742078	rs16866265	-0.553	0.052	5.249e-23	Yes	cg12331557	2	225742078	Yes	0	Yes	Yes	No	Yes
2	225742080	60696641	cg12331557	cg12331557|2:225742080	A	G	703	-105.488	13.7458	1.66493e-14	intron	unknown	DOCK10	cg12331557	2	225698977	OpenSea	ExonBnd;ExonBnd;Body;Body	DOCK10;DOCK10	43103	cis	2	225742080	5		No	No	cg12331557|2:225742080	rs60696641	-0.602	0.053	2.943e-26	Yes	cg12331557	2	225742080	Yes	0	Yes	Yes	No	Yes
2	225742968	6436516	cg12331557	cg12331557|2:225742968	G	A	703	-114.495	14.2512	9.43163e-16	intron	unknown	DOCK10	cg12331557	2	225698977	OpenSea	ExonBnd;ExonBnd;Body;Body	DOCK10;DOCK10	43991	cis	2	225742968	5		No	No	cg12331557|2:225742968	rs6436516	-0.521	0.053	2.987e-20	Yes	cg12331557	2	225742968	Yes	0	Yes	Yes	No	Yes
2	225743519	13395823	cg12331557	cg12331557|2:225743519	T	C	703	-75.1947	10.764	2.8331e-12	intron	unknown	DOCK10	cg12331557	2	225698977	OpenSea	ExonBnd;ExonBnd;Body;Body	DOCK10;DOCK10	44542	cis	2	225743519	5		No	No	cg12331557|2:225743519	rs13395823	-0.541	0.053	1.709e-21	Yes	cg12331557	2	225743519	Yes	0	Yes	Yes	No	Yes
2	225744266	13399119	cg12331557	cg12331557|2:225744266	G	A	703	-107.483	13.7241	4.81347e-15	intron	unknown	DOCK10	cg12331557	2	225698977	OpenSea	ExonBnd;ExonBnd;Body;Body	DOCK10;DOCK10	45289	cis	2	225744266	5		No	No	cg12331557|2:225744266	rs13399119	-0.597	0.052	2.798e-26	Yes	cg12331557	2	225744266	Yes	0	Yes	Yes	No	Yes
2	225744496	13424581	cg12331557	cg12331557|2:225744496	G	C	703	-113.981	14.29	1.50778e-15	intron	unknown	DOCK10	cg12331557	2	225698977	OpenSea	ExonBnd;ExonBnd;Body;Body	DOCK10;DOCK10	45519	cis	2	225744496	5		No	No	cg12331557|2:225744496	rs13424581	-0.666	0.063	9.3e-23	Yes	cg12331557	2	225744496	Yes	0	Yes	Yes	No	Yes
2	225744669	16866267	cg12331557	cg12331557|2:225744669	A	C	703	-132.124	15.6168	2.66516e-17	intron	unknown	DOCK10	cg12331557	2	225698977	OpenSea	ExonBnd;ExonBnd;Body;Body	DOCK10;DOCK10	45692	cis	2	225744669	5		No	No	cg12331557|2:225744669	rs16866267	-0.602	0.053	2.943e-26	Yes	cg12331557	2	225744669	Yes	0	Yes	Yes	No	Yes
2	225746505	13406420	cg12331557	cg12331557|2:225746505	A	G	703	-113.999	14.3133	1.65811e-15	intron	unknown	DOCK10	cg12331557	2	225698977	OpenSea	ExonBnd;ExonBnd;Body;Body	DOCK10;DOCK10	47528	cis	2	225746505	5		No	No	cg12331557|2:225746505	rs13406420	-0.596	0.052	6.355e-26	Yes	cg12331557	2	225746505	Yes	0	Yes	Yes	No	Yes
2	225746539	13406593	cg12331557	cg12331557|2:225746539	C	T	703	-111.706	13.9393	1.11247e-15	intron	unknown	DOCK10	cg12331557	2	225698977	OpenSea	ExonBnd;ExonBnd;Body;Body	DOCK10;DOCK10	47562	cis	2	225746539	5		No	No	cg12331557|2:225746539	rs13406593	-0.597	0.052	2.798e-26	Yes	cg12331557	2	225746539	Yes	0	Yes	Yes	No	Yes
2	225746542	13431816	cg12331557	cg12331557|2:225746542	G	A	703	-116.198	14.3092	4.64259e-16	intron	unknown	DOCK10	cg12331557	2	225698977	OpenSea	ExonBnd;ExonBnd;Body;Body	DOCK10;DOCK10	47565	cis	2	225746542	5		No	No	cg12331557|2:225746542	rs13431816	-0.596	0.052	6.355e-26	Yes	cg12331557	2	225746542	Yes	0	Yes	Yes	No	Yes
2	225747038	6757927	cg12331557	cg12331557|2:225747038	A	G	703	-111.706	13.9393	1.11247e-15	intron	unknown	DOCK10	cg12331557	2	225698977	OpenSea	ExonBnd;ExonBnd;Body;Body	DOCK10;DOCK10	48061	cis	2	225747038	5		No	No	cg12331557|2:225747038	rs6757927	-0.653	0.045	2.108e-38	Yes	cg12331557	2	225747038	Yes	0	Yes	Yes	No	Yes
2	225747450	10498169	cg12331557	cg12331557|2:225747450	T	C	703	-118.606	12.4434	1.54856e-21	intron	unknown	DOCK10	cg12331557	2	225698977	OpenSea	ExonBnd;ExonBnd;Body;Body	DOCK10;DOCK10	48473	cis	2	225747450	5		No	No	cg12331557|2:225747450	rs10498169	-0.68	0.045	1.159e-40	Yes	cg12331557	2	225747450	Yes	0	Yes	Yes	No	Yes
2	225747510	4674947	cg12331557	cg12331557|2:225747510	C	T	703	-121.347	12.5406	3.80046e-22	intron	unknown	DOCK10	cg12331557	2	225698977	OpenSea	ExonBnd;ExonBnd;Body;Body	DOCK10;DOCK10	48533	cis	2	225747510	5		No	No	cg12331557|2:225747510	rs4674947	-0.604	0.052	1.556e-26	Yes	cg12331557	2	225747510	Yes	0	Yes	Yes	No	Yes
2	225748532	10206184	cg12331557	cg12331557|2:225748532	T	C	703	-119.862	14.3071	5.39315e-17	intron	unknown	DOCK10	cg12331557	2	225698977	OpenSea	ExonBnd;ExonBnd;Body;Body	DOCK10;DOCK10	49555	cis	2	225748532	5		No	No	cg12331557|2:225748532	rs10206184	-0.696	0.044	6.03e-43	Yes	cg12331557	2	225748532	Yes	0	Yes	Yes	No	Yes
2	225749157	6750856	cg12331557	cg12331557|2:225749157	T	A	703	-121.347	12.5406	3.80046e-22	intron	unknown	DOCK10	cg12331557	2	225698977	OpenSea	ExonBnd;ExonBnd;Body;Body	DOCK10;DOCK10	50180	cis	2	225749157	5		No	No	cg12331557|2:225749157	rs6750856	-0.696	0.044	6.03e-43	Yes	cg12331557	2	225749157	Yes	0	Yes	Yes	No	Yes
2	225749260	6722373	cg12331557	cg12331557|2:225749260	C	T	703	-121.347	12.5406	3.80046e-22	intron	unknown	DOCK10	cg12331557	2	225698977	OpenSea	ExonBnd;ExonBnd;Body;Body	DOCK10;DOCK10	50283	cis	2	225749260	5		No	No	cg12331557|2:225749260	rs6722373	-0.696	0.044	6.03e-43	Yes	cg12331557	2	225749260	Yes	0	Yes	Yes	No	Yes
2	225749326	6751295	cg12331557	cg12331557|2:225749326	A	T	703	-121.347	12.5406	3.80046e-22	intron	unknown	DOCK10	cg12331557	2	225698977	OpenSea	ExonBnd;ExonBnd;Body;Body	DOCK10;DOCK10	50349	cis	2	225749326	5		No	No	cg12331557|2:225749326	rs6751295	-0.696	0.044	6.03e-43	Yes	cg12331557	2	225749326	Yes	0	Yes	Yes	No	Yes
2	225749574	13391726	cg12331557	cg12331557|2:225749574	G	A	703	-121.347	12.5406	3.80046e-22	intron	unknown	DOCK10	cg12331557	2	225698977	OpenSea	ExonBnd;ExonBnd;Body;Body	DOCK10;DOCK10	50597	cis	2	225749574	5		No	No	cg12331557|2:225749574	rs13391726	-0.685	0.089	1.105e-13	Yes	cg12331557	2	225749574	Yes	0	Yes	Yes	No	Yes
2	225749672	6712360	cg12331557	cg12331557|2:225749672	A	G	703	-139.817	17.4473	1.11334e-15	intron	unknown	DOCK10	cg12331557	2	225698977	OpenSea	ExonBnd;ExonBnd;Body;Body	DOCK10;DOCK10	50695	cis	2	225749672	5		No	No	cg12331557|2:225749672	rs6712360	-0.696	0.044	6.03e-43	Yes	cg12331557	2	225749672	Yes	0	Yes	Yes	No	Yes
2	225749700	6712372	cg12331557	cg12331557|2:225749700	T	C	703	-121.347	12.5406	3.80046e-22	intron	unknown	DOCK10	cg12331557	2	225698977	OpenSea	ExonBnd;ExonBnd;Body;Body	DOCK10;DOCK10	50723	cis	2	225749700	5		No	No	cg12331557|2:225749700	rs6712372	-0.696	0.044	6.03e-43	Yes	cg12331557	2	225749700	Yes	0	Yes	Yes	No	Yes
2	225750753	10197805	cg12331557	cg12331557|2:225750753	T	C	703	-121.347	12.5406	3.80046e-22	intron	unknown	DOCK10	cg12331557	2	225698977	OpenSea	ExonBnd;ExonBnd;Body;Body	DOCK10;DOCK10	51776	cis	2	225750753	5		No	No	cg12331557|2:225750753	rs10197805	-0.696	0.044	6.03e-43	Yes	cg12331557	2	225750753	Yes	0	Yes	Yes	No	Yes
2	225750861	2304336	cg12331557	cg12331557|2:225750861	T	C	703	-121.347	12.5406	3.80046e-22	synonymous	unknown	DOCK10	cg12331557	2	225698977	OpenSea	ExonBnd;ExonBnd;Body;Body	DOCK10;DOCK10	51884	cis	2	225750861	5		No	No	cg12331557|2:225750861	rs2304336	-0.696	0.044	6.03e-43	Yes	cg12331557	2	225750861	Yes	0	Yes	Yes	No	Yes
2	225751293	2304334	cg12331557	cg12331557|2:225751293	C	T	703	-121.347	12.5406	3.80046e-22	intron	unknown	DOCK10	cg12331557	2	225698977	OpenSea	ExonBnd;ExonBnd;Body;Body	DOCK10;DOCK10	52316	cis	2	225751293	5		No	No	cg12331557|2:225751293	rs2304334	-0.696	0.044	6.03e-43	Yes	cg12331557	2	225751293	Yes	0	Yes	Yes	No	Yes
2	225752724	10204381	cg12331557	cg12331557|2:225752724	A	G	703	-121.413	12.5302	3.33718e-22	intron	unknown	DOCK10	cg12331557	2	225698977	OpenSea	ExonBnd;ExonBnd;Body;Body	DOCK10;DOCK10	53747	cis	2	225752724	5		No	No	cg12331557|2:225752724	rs10204381	-0.609	0.052	6.989e-27	Yes	cg12331557	2	225752724	Yes	0	Yes	Yes	No	Yes
2	225753342	10168795	cg12331557	cg12331557|2:225753342	T	G	703	-117.526	14.2572	1.67622e-16	intron	unknown	DOCK10	cg12331557	2	225698977	OpenSea	ExonBnd;ExonBnd;Body;Body	DOCK10;DOCK10	54365	cis	2	225753342	5		No	No	cg12331557|2:225753342	rs10168795	-0.715	0.044	7.527e-45	Yes	cg12331557	2	225753342	Yes	0	Yes	Yes	No	Yes
2	225644500	7596226	cg12331557	cg12331557|2:225644500	T	C	703	-109.241	14.7152	1.13892e-13	intron	unknown	DOCK10	cg12331557	2	225698977	OpenSea	ExonBnd;ExonBnd;Body;Body	DOCK10;DOCK10	54477	cis	2	225644500	5		No	No	cg12331557|2:225644500	rs7596226	-0.297	0.05	8.276e-09	Yes	cg12331557	2	225644500	Yes	0	Yes	Yes	No	Yes
2	225753717	28737337	cg12331557	cg12331557|2:225753717	A	G	701	-120.914	12.558	6.0639e-22	intron	unknown	DOCK10	cg12331557	2	225698977	OpenSea	ExonBnd;ExonBnd;Body;Body	DOCK10;DOCK10	54740	cis	2	225753717	5		No	No	cg12331557|2:225753717	rs28737337	-0.666	0.063	9.3e-23	Yes	cg12331557	2	225753717	Yes	0	Yes	Yes	No	Yes
2	225754752	10174943	cg12331557	cg12331557|2:225754752	C	T	703	-136.217	15.5719	2.18007e-18	intron	unknown	DOCK10	cg12331557	2	225698977	OpenSea	ExonBnd;ExonBnd;Body;Body	DOCK10;DOCK10	55775	cis	2	225754752	5		No	No	cg12331557|2:225754752	rs10174943	-0.657	0.055	2.542e-28	Yes	cg12331557	2	225754752	Yes	0	Yes	Yes	No	Yes
2	225755357	28373258	cg12331557	cg12331557|2:225755357	A	G	703	-125.676	14.6672	1.04858e-17	intron	unknown	DOCK10	cg12331557	2	225698977	OpenSea	ExonBnd;ExonBnd;Body;Body	DOCK10;DOCK10	56380	cis	2	225755357	5		No	No	cg12331557|2:225755357	rs28373258	-0.602	0.053	2.943e-26	Yes	cg12331557	2	225755357	Yes	0	Yes	Yes	No	Yes
2	225755912	10202066	cg12331557	cg12331557|2:225755912	G	A	703	-119.862	14.3071	5.39315e-17	intron	unknown	DOCK10	cg12331557	2	225698977	OpenSea	ExonBnd;ExonBnd;Body;Body	DOCK10;DOCK10	56935	cis	2	225755912	5		No	No	cg12331557|2:225755912	rs10202066	-0.705	0.045	2.767e-43	Yes	cg12331557	2	225755912	Yes	0	Yes	Yes	No	Yes
2	225756132	10167560	cg12331557	cg12331557|2:225756132	C	G	703	-121.347	12.5406	3.80046e-22	intron	unknown	DOCK10	cg12331557	2	225698977	OpenSea	ExonBnd;ExonBnd;Body;Body	DOCK10;DOCK10	57155	cis	2	225756132	5		No	No	cg12331557|2:225756132	rs10167560	-0.609	0.052	6.989e-27	Yes	cg12331557	2	225756132	Yes	0	Yes	Yes	No	Yes
2	225756562	10168032	cg12331557	cg12331557|2:225756562	T	A	703	-117.526	14.2572	1.67622e-16	intron	unknown	DOCK10	cg12331557	2	225698977	OpenSea	ExonBnd;ExonBnd;Body;Body	DOCK10;DOCK10	57585	cis	2	225756562	5		No	No	cg12331557|2:225756562	rs10168032	-0.703	0.044	1.503e-43	Yes	cg12331557	2	225756562	Yes	0	Yes	Yes	No	Yes
2	225756681	13388622	cg12331557	cg12331557|2:225756681	T	C	703	-121.347	12.5406	3.80046e-22	intron	unknown	DOCK10	cg12331557	2	225698977	OpenSea	ExonBnd;ExonBnd;Body;Body	DOCK10;DOCK10	57704	cis	2	225756681	5		No	No	cg12331557|2:225756681	rs13388622	-0.703	0.044	1.503e-43	Yes	cg12331557	2	225756681	Yes	0	Yes	Yes	No	Yes
2	225756781	13400582	cg12331557	cg12331557|2:225756781	T	A	703	-121.347	12.5406	3.80046e-22	intron	unknown	DOCK10	cg12331557	2	225698977	OpenSea	ExonBnd;ExonBnd;Body;Body	DOCK10;DOCK10	57804	cis	2	225756781	5		No	No	cg12331557|2:225756781	rs13400582	-0.703	0.044	1.503e-43	Yes	cg12331557	2	225756781	Yes	0	Yes	Yes	No	Yes
2	225759251	10165324	cg12331557	cg12331557|2:225759251	A	G	703	-121.347	12.5406	3.80046e-22	intron	unknown	DOCK10	cg12331557	2	225698977	OpenSea	ExonBnd;ExonBnd;Body;Body	DOCK10;DOCK10	60274	cis	2	225759251	5		No	No						No	cg12331557	2	225758882	Yes	369	Yes	Yes	No	Yes
2	225759324	4674948	cg12331557	cg12331557|2:225759324	G	A	703	-136.217	15.5719	2.18007e-18	intron	unknown	DOCK10	cg12331557	2	225698977	OpenSea	ExonBnd;ExonBnd;Body;Body	DOCK10;DOCK10	60347	cis	2	225759324	5		No	No	cg12331557|2:225759324	rs4674948	-0.62	0.046	2.995e-34	Yes	cg12331557	2	225759324	Yes	0	Yes	Yes	No	Yes
2	225759978	16866294	cg12331557	cg12331557|2:225759978	T	G	703	-77.938	10.8305	6.19167e-13	intron	unknown	DOCK10	cg12331557	2	225698977	OpenSea	ExonBnd;ExonBnd;Body;Body	DOCK10;DOCK10	61001	cis	2	225759978	5		No	No						No	cg12331557	2	225759324	Yes	654	Yes	Yes	No	Yes
2	225760488	57679305	cg12331557	cg12331557|2:225760488	T	C	703	-114.989	14.0411	2.62363e-16	intron	unknown	DOCK10	cg12331557	2	225698977	OpenSea	ExonBnd;ExonBnd;Body;Body	DOCK10;DOCK10	61511	cis	2	225760488	5		No	No	cg12331557|2:225760488	rs57679305	-0.603	0.052	1.515e-26	Yes	cg12331557	2	225760488	Yes	0	Yes	Yes	No	Yes
2	225760508	1368885	cg12331557	cg12331557|2:225760508	C	T	703	-119.862	14.3071	5.39315e-17	intron	unknown	DOCK10	cg12331557	2	225698977	OpenSea	ExonBnd;ExonBnd;Body;Body	DOCK10;DOCK10	61531	cis	2	225760508	5		No	No	cg12331557|2:225760508	rs1368885	-0.501	0.049	4.749e-22	Yes	cg12331557	2	225760508	Yes	0	Yes	Yes	No	Yes
2	225761259	7604674	cg12331557	cg12331557|2:225761259	C	T	703	-79.4497	10.6495	8.62505e-14	intron	unknown	DOCK10	cg12331557	2	225698977	OpenSea	ExonBnd;ExonBnd;Body;Body	DOCK10;DOCK10	62282	cis	2	225761259	5		No	No	cg12331557|2:225761259	rs7604674	-0.603	0.052	1.515e-26	Yes	cg12331557	2	225761259	Yes	0	Yes	Yes	No	Yes
2	225761382	7604898	cg12331557	cg12331557|2:225761382	C	T	703	-119.862	14.3071	5.39315e-17	intron	unknown	DOCK10	cg12331557	2	225698977	OpenSea	ExonBnd;ExonBnd;Body;Body	DOCK10;DOCK10	62405	cis	2	225761382	5		No	No	cg12331557|2:225761382	rs7604898	-0.57	0.052	2.097e-24	Yes	cg12331557	2	225761382	Yes	0	Yes	Yes	No	Yes
2	225761528	4673122	cg12331557	cg12331557|2:225761528	C	T	703	-114.989	14.0411	2.62363e-16	intron	unknown	DOCK10	cg12331557	2	225698977	OpenSea	ExonBnd;ExonBnd;Body;Body	DOCK10;DOCK10	62551	cis	2	225761528	5		No	No						No	cg12331557	2	225761382	Yes	146	Yes	Yes	No	Yes
2	225762055	13388016	cg12331557	cg12331557|2:225762055	G	T	703	-139.888	17.1079	2.91535e-16	intron	unknown	DOCK10	cg12331557	2	225698977	OpenSea	ExonBnd;ExonBnd;Body;Body	DOCK10;DOCK10	63078	cis	2	225762055	5		No	No	cg12331557|2:225762055	rs13388016	-0.603	0.052	1.515e-26	Yes	cg12331557	2	225762055	Yes	0	Yes	Yes	No	Yes
2	225762365	6761138	cg12331557	cg12331557|2:225762365	T	C	703	-119.862	14.3071	5.39315e-17	intron	unknown	DOCK10	cg12331557	2	225698977	OpenSea	ExonBnd;ExonBnd;Body;Body	DOCK10;DOCK10	63388	cis	2	225762365	5		No	No	cg12331557|2:225762365	rs6761138	-0.603	0.052	1.515e-26	Yes	cg12331557	2	225762365	Yes	0	Yes	Yes	No	Yes
2	225763143	10207991	cg12331557	cg12331557|2:225763143	G	A	703	-119.862	14.3071	5.39315e-17	intron	unknown	DOCK10	cg12331557	2	225698977	OpenSea	ExonBnd;ExonBnd;Body;Body	DOCK10;DOCK10	64166	cis	2	225763143	5		No	No	cg12331557|2:225763143	rs10207991	-0.66	0.055	1.131e-28	Yes	cg12331557	2	225763143	Yes	0	Yes	Yes	No	Yes
2	225763176	16866300	cg12331557	cg12331557|2:225763176	C	T	703	-125.676	14.6672	1.04858e-17	intron	unknown	DOCK10	cg12331557	2	225698977	OpenSea	ExonBnd;ExonBnd;Body;Body	DOCK10;DOCK10	64199	cis	2	225763176	5		No	No	cg12331557|2:225763176	rs16866300	-0.603	0.052	1.515e-26	Yes	cg12331557	2	225763176	Yes	0	Yes	Yes	No	Yes
2	225763266	10184426	cg12331557	cg12331557|2:225763266	G	A	703	-119.862	14.3071	5.39315e-17	intron	unknown	DOCK10	cg12331557	2	225698977	OpenSea	ExonBnd;ExonBnd;Body;Body	DOCK10;DOCK10	64289	cis	2	225763266	5		No	No	cg12331557|2:225763266	rs10184426	-0.603	0.052	1.515e-26	Yes	cg12331557	2	225763266	Yes	0	Yes	Yes	No	Yes
2	225763440	138784542	cg12331557	cg12331557|2:225763440	A	C	703	-119.862	14.3071	5.39315e-17	intron	unknown	DOCK10	cg12331557	2	225698977	OpenSea	ExonBnd;ExonBnd;Body;Body	DOCK10;DOCK10	64463	cis	2	225763440	5		No	No						No	cg12331557	2	225763266	Yes	174	Yes	Yes	No	Yes
2	225765163	7593042	cg12331557	cg12331557|2:225765163	A	G	703	-117.551	14.2801	1.84424e-16	intron	unknown	DOCK10	cg12331557	2	225698977	OpenSea	ExonBnd;ExonBnd;Body;Body	DOCK10;DOCK10	66186	cis	2	225765163	5		No	No	cg12331557|2:225765163	rs7593042	-0.566	0.053	3.435e-23	Yes	cg12331557	2	225765163	Yes	0	Yes	Yes	No	Yes
2	225766163	2055710	cg12331557	cg12331557|2:225766163	A	T	703	-118.358	14.2825	1.1618e-16	intron	unknown	DOCK10	cg12331557	2	225698977	OpenSea	ExonBnd;ExonBnd;Body;Body	DOCK10;DOCK10	67186	cis	2	225766163	5		No	No	cg12331557|2:225766163	rs2055710	-0.657	0.073	1.8e-17	Yes	cg12331557	2	225766163	Yes	0	Yes	Yes	No	Yes
2	225766194	10183351	cg12331557	cg12331557|2:225766194	G	A	703	-131.837	14.4416	6.91576e-20	intron	unknown	DOCK10	cg12331557	2	225698977	OpenSea	ExonBnd;ExonBnd;Body;Body	DOCK10;DOCK10	67217	cis	2	225766194	5		No	No						No	cg12331557	2	225766163	Yes	31	Yes	Yes	No	Yes
2	225772992	10176593	cg12331557	cg12331557|2:225772992	G	A	703	-123.832	14.6079	2.30931e-17	intron	unknown	DOCK10	cg12331557	2	225698977	OpenSea	ExonBnd;ExonBnd;Body;Body	DOCK10;DOCK10	74015	cis	2	225772992	5		No	No						No	cg12331557	2	225772476	Yes	516	Yes	Yes	No	Yes
2	225773204	56162773	cg12331557	cg12331557|2:225773204	G	A	703	-96.763	12.5265	1.12178e-14	intron	unknown	DOCK10	cg12331557	2	225698977	OpenSea	ExonBnd;ExonBnd;Body;Body	DOCK10;DOCK10	74227	cis	2	225773204	5		No	No						No	cg12331557	2	225772476	Yes	728	Yes	Yes	No	Yes
2	225773451	56121303	cg12331557	cg12331557|2:225773451	G	C	703	-96.6688	12.3786	5.74897e-15	intron	unknown	DOCK10	cg12331557	2	225698977	OpenSea	ExonBnd;ExonBnd;Body;Body	DOCK10;DOCK10	74474	cis	2	225773451	5		No	No						No	cg12331557	2	225772476	Yes	975	Yes	Yes	No	Yes
2	225773496	55672639	cg12331557	cg12331557|2:225773496	T	C	703	-96.6688	12.3786	5.74897e-15	intron	unknown	DOCK10	cg12331557	2	225698977	OpenSea	ExonBnd;ExonBnd;Body;Body	DOCK10;DOCK10	74519	cis	2	225773496	5		No	No						No	cg12331557	2	225772476	Yes	1020	Yes	Yes	No	Yes
2	225773502	56265483	cg12331557	cg12331557|2:225773502	A	G	703	-94.2432	12.2935	1.77283e-14	intron	unknown	DOCK10	cg12331557	2	225698977	OpenSea	ExonBnd;ExonBnd;Body;Body	DOCK10;DOCK10	74525	cis	2	225773502	5		No	No						No	cg12331557	2	225772476	Yes	1026	Yes	Yes	No	Yes
2	225773711	55840796	cg12331557	cg12331557|2:225773711	A	T	703	-97.4278	12.2664	1.97911e-15	intron	unknown	DOCK10	cg12331557	2	225698977	OpenSea	ExonBnd;ExonBnd;Body;Body	DOCK10;DOCK10	74734	cis	2	225773711	5		No	No						No	cg12331557	2	225772476	Yes	1235	Yes	Yes	No	Yes
2	225773833	4673123	cg12331557	cg12331557|2:225773833	C	A	703	-95.4644	12.5141	2.37411e-14	intron	unknown	DOCK10	cg12331557	2	225698977	OpenSea	ExonBnd;ExonBnd;Body;Body	DOCK10;DOCK10	74856	cis	2	225773833	5		No	No						No	cg12331557	2	225773765	Yes	68	Yes	Yes	No	Yes
2	225780688	1979963	cg12331557	cg12331557|2:225780688	C	A	703	-135.551	18.2766	1.20145e-13	intron	unknown	DOCK10	cg12331557	2	225698977	OpenSea	ExonBnd;ExonBnd;Body;Body	DOCK10;DOCK10	81711	cis	2	225780688	5		No	No	cg12331557|2:225780688	rs1979963	0.328	0.067	1.735e-06	Yes	cg12331557	2	225780688	Yes	0	Yes	Yes	No	Yes
2	225808388	17271602	cg12331557	cg12331557|2:225808388	T	C	703	-138.327	18.4072	5.6984e-14	intron	unknown	DOCK10	cg12331557	2	225698977	OpenSea	ExonBnd;ExonBnd;Body;Body	DOCK10;DOCK10	109411	cis	2	225808388	5		No	No						No	cg12331557	2	225806283	Yes	2105	Yes	Yes	No	Yes
2	225811990	869062	cg12331557	cg12331557|2:225811990	T	A	703	-125.886	14.6699	9.38203e-18	intron	unknown	DOCK10	cg12331557	2	225698977	OpenSea	ExonBnd;ExonBnd;Body;Body	DOCK10;DOCK10	113013	cis	2	225811990	5		No	No						No	cg12331557	2	225811592	Yes	398	Yes	Yes	No	Yes
2	225813899	55977968	cg12331557	cg12331557|2:225813899	A	G	703	-138.327	18.4072	5.6984e-14	intron	unknown	DOCK10	cg12331557	2	225698977	OpenSea	ExonBnd;ExonBnd;Body;Body	DOCK10;DOCK10	114922	cis	2	225813899	5		No	No						No	cg12331557	2	225811592	Yes	2307	Yes	Yes	No	Yes
3	69340249	4855382	cg20006294	cg20006294|3:69340249	T	C	703	75.7972	11.8318	1.49153e-10	intron	unknown	FRMD4B	cg20006294	3	69342285	OpenSea	Body	0	2036	cis	3	69340249	6		No	No						No	cg20006294	3	69218696	Yes	121553	Yes	Yes	No	Yes
5	16623055	181937	cg27182880	cg27182880|5:16623055	C	T	703	67.6928	10.8195	3.93591e-10	intergenic	unknown	none	cg27182880	5	16623360	OpenSea	Body	Y_RNA;RP11-260E18.1	305	cis	5	16623055	7		No	No										No		No	No	No	No
5	16628489	257175	cg27182880	cg27182880|5:16628489	C	T	703	66.3771	10.7639	6.97513e-10	intergenic	unknown	none	cg27182880	5	16623360	OpenSea	Body	Y_RNA;RP11-260E18.1	5129	cis	5	16628489	7		No	No						No	cg27182880	5	16628396	Yes	93	Yes	Yes	No	Yes
5	16629232	173975	cg27182880	cg27182880|5:16629232	T	C	703	66.3771	10.7639	6.97513e-10	intergenic	unknown	none	cg27182880	5	16623360	OpenSea	Body	Y_RNA;RP11-260E18.1	5872	cis	5	16629232	7		No	No						No	cg27182880	5	16628511	Yes	721	Yes	Yes	No	Yes
5	16629815	377978	cg27182880	cg27182880|5:16629815	G	A	703	66.3771	10.7639	6.97513e-10	intergenic	unknown	none	cg27182880	5	16623360	OpenSea	Body	Y_RNA;RP11-260E18.1	6455	cis	5	16629815	7		No	No						No	cg27182880	5	16629727	Yes	88	Yes	Yes	No	Yes
5	16631653	257172	cg27182880	cg27182880|5:16631653	G	A	703	66.3771	10.7639	6.97513e-10	intergenic	unknown	none	cg27182880	5	16623360	OpenSea	Body	Y_RNA;RP11-260E18.1	8293	cis	5	16631653	7		No	No						No	cg27182880	5	16631043	Yes	610	Yes	Yes	No	Yes
5	16638301	649727	cg27182880	cg27182880|5:16638301	A	G	703	67.5817	10.7218	2.91543e-10	intergenic	unknown	none	cg27182880	5	16623360	OpenSea	Body	Y_RNA;RP11-260E18.1	14941	cis	5	16638301	7		No	No	cg27182880|5:16638301	rs649727	0.254	0.051	8.756e-07	Yes	cg27182880	5	16638301	Yes	0	Yes	Yes	No	Yes
5	16638491	648879	cg27182880	cg27182880|5:16638491	A	G	703	67.5817	10.7218	2.91543e-10	intergenic	unknown	none	cg27182880	5	16623360	OpenSea	Body	Y_RNA;RP11-260E18.1	15131	cis	5	16638491	7		No	No	cg27182880|5:16638491	rs648879	0.24	0.052	4.682e-06	Yes	cg27182880	5	16638491	Yes	0	Yes	Yes	No	Yes
7	75642483	138257623	cg01676795	cg01676795|7:75642483	G	A	703	-86.8322	12.62	5.96426e-12	intron	unknown	STYXL1	cg01676795	7	75586348	OpenSea	Body	POR	56135	cis	7	75642483	8		No	BIOS QTL						No	cg01676795	7	75638421	Yes	4062	Yes	Yes	Yes	Yes
7	75655838	79864016	cg01676795	cg01676795|7:75655838	G	A	703	-79.66	12.5302	2.05173e-10	intron	unknown	STYXL1	cg01676795	7	75586348	OpenSea	Body	POR	69490	cis	7	75655838	8		No	BIOS QTL	cg01676795|7:75655838	rs79864016	-0.274	0.052	2.857e-07	Yes	cg01676795	7	75655838	Yes	0	Yes	Yes	Yes	Yes
7	75655896	78478514	cg01676795	cg01676795|7:75655896	A	G	703	-77.748	12.6117	7.06039e-10	intron	unknown	STYXL1	cg01676795	7	75586348	OpenSea	Body	POR	69548	cis	7	75655896	8		No	BIOS QTL	cg01676795|7:75655896	rs78478514	-0.274	0.052	2.857e-07	Yes	cg01676795	7	75655896	Yes	0	Yes	Yes	Yes	Yes
7	75657553	150685585	cg01676795	cg01676795|7:75657553	C	T	703	-77.748	12.6117	7.06039e-10	intron	unknown	STYXL1	cg01676795	7	75586348	OpenSea	Body	POR	71205	cis	7	75657553	8		No	BIOS QTL						No	cg01676795	7	75655896	Yes	1657	Yes	Yes	Yes	Yes
7	75658197	13240967	cg01676795	cg01676795|7:75658197	A	G	703	-77.748	12.6117	7.06039e-10	intron	unknown	STYXL1	cg01676795	7	75586348	OpenSea	Body	POR	71849	cis	7	75658197	8		No	BIOS QTL	cg01676795|7:75658197	rs13240967	0.202	0.042	2.554e-06	Yes	cg01676795	7	75658197	Yes	0	Yes	Yes	Yes	Yes
7	75663126	77381667	cg01676795	cg01676795|7:75663126	C	T	703	-77.748	12.6117	7.06039e-10	intron	unknown	STYXL1	cg01676795	7	75586348	OpenSea	Body	POR	76778	cis	7	75663126	8		No	BIOS QTL						No	cg01676795	7	75662518	Yes	608	Yes	Yes	Yes	Yes
8	644673	4735906	cg13547913	cg13547913|8:644673	T	C	703	92.5505	14.4938	1.70819e-10	intron	unknown	ERICH1	cg13547913	4	48831680	N_Shore	TSS1500;TSS1500;TSS1500	OCIAD1;OCIAD1;OCIAD1;OCIAD1;OCIAD1;OCIAD1;OCIAD1	48187007	trans	8	644673	9		No	No										No		No	No	No	No
8	16071478	13249235	cg13547913	cg13547913|8:16071478	C	T	703	84.3755	13.6771	6.86716e-10	intergenic	unknown	none	cg13547913	4	48831680	N_Shore	TSS1500;TSS1500;TSS1500	OCIAD1;OCIAD1;OCIAD1;OCIAD1;OCIAD1;OCIAD1;OCIAD1	32760202	trans	8	16071478	10		No	No										No		No	No	No	No
8	39865588	2981146	cg26747273	cg26747273|8:39865588	A	G	703	104.267	9.56031	1.07571e-27	intron	intron-variant	IDO2	cg26747273	8	39865296	OpenSea	Body	IDO2	292	cis	8	39865588	11		No	No						No	cg26747273	8	39865528	Yes	60	Yes	Yes	No	Yes
8	39864863	2909334	cg26747273	cg26747273|8:39864863	C	T	703	-75.5687	9.72747	7.93624e-15	intron	intron-variant	IDO2	cg26747273	8	39865296	OpenSea	Body	IDO2	433	cis	8	39864863	11		No	No						No	cg26747273	8	39864479	Yes	384	Yes	Yes	No	Yes
8	39866060	57956052	cg26747273	cg26747273|8:39866060	T	C	703	105.182	9.57658	4.60057e-28	intron	intron-variant	IDO2	cg26747273	8	39865296	OpenSea	Body	IDO2	764	cis	8	39866060	11		No	No	cg26747273|8:39866060	rs57956052	-0.291	0.045	3.184e-10	Yes	cg26747273	8	39866060	Yes	0	Yes	Yes	No	Yes
8	39866734	2981148	cg26747273	cg26747273|8:39866734	G	A	703	-72.1682	9.82491	2.05097e-13	intron	intron-variant	IDO2	cg26747273	8	39865296	OpenSea	Body	IDO2	1438	cis	8	39866734	11		No	No	cg26747273|8:39866734	rs2981148	0.292	0.037	1.619e-14	Yes	cg26747273	8	39866734	Yes	0	Yes	Yes	No	Yes
8	39863784	2955883	cg26747273	cg26747273|8:39863784	G	T	703	99.4149	9.57137	2.85037e-25	intron	intron-variant	IDO2	cg26747273	8	39865296	OpenSea	Body	IDO2	1512	cis	8	39863784	11		No	No						No	cg26747273	8	39863779	Yes	5	Yes	Yes	No	Yes
8	39863779	13280191	cg26747273	cg26747273|8:39863779	A	G	703	106.08	9.55913	1.2935e-28	intron	intron-variant	IDO2	cg26747273	8	39865296	OpenSea	Body	IDO2	1517	cis	8	39863779	11		No	No	cg26747273|8:39863779	rs13280191	0.476	0.028	3.186e-47	Yes	cg26747273	8	39863779	Yes	0	Yes	Yes	No	Yes
8	39863691	13276334	cg26747273	cg26747273|8:39863691	G	A	703	106.08	9.55913	1.2935e-28	intron	intron-variant	IDO2	cg26747273	8	39865296	OpenSea	Body	IDO2	1605	cis	8	39863691	11		No	No	cg26747273|8:39863691	rs13276334	0.487	0.027	1.706e-51	Yes	cg26747273	8	39863691	Yes	0	Yes	Yes	No	Yes
8	39867031	2955889	cg26747273	cg26747273|8:39867031	T	A	703	-75.5687	9.72747	7.93624e-15	intron	intron-variant	IDO2	cg26747273	8	39865296	OpenSea	Body	IDO2	1735	cis	8	39867031	11		No	No						No	cg26747273	8	39866924	Yes	107	Yes	Yes	No	Yes
8	39863327	12682031	cg26747273	cg26747273|8:39863327	G	A	703	106.08	9.55913	1.2935e-28	intron	intron-variant	IDO2	cg26747273	8	39865296	OpenSea	Body	IDO2	1969	cis	8	39863327	11		No	No	cg26747273|8:39863327	rs12682031	0.492	0.027	1.397e-52	Yes	cg26747273	8	39863327	Yes	0	Yes	Yes	No	Yes
8	39863155	2909331	cg26747273	cg26747273|8:39863155	C	T	703	106.08	9.55913	1.2935e-28	intron	intron-variant	IDO2	cg26747273	8	39865296	OpenSea	Body	IDO2	2141	cis	8	39863155	11		No	No						No	cg26747273	8	39862881	Yes	274	Yes	Yes	No	Yes
8	39867827	10958579	cg26747273	cg26747273|8:39867827	A	G	703	-74.4213	9.51924	5.3672e-15	intron	intron-variant	IDO2	cg26747273	8	39865296	OpenSea	Body	IDO2	2531	cis	8	39867827	11		No	No						No	cg26747273	8	39867491	Yes	336	Yes	Yes	No	Yes
8	39868586	2981153	cg26747273	cg26747273|8:39868586	G	A	703	89.3378	9.6171	1.55054e-20	intron	intron-variant	IDO2	cg26747273	8	39865296	OpenSea	Body	IDO2	3290	cis	8	39868586	11		No	No	cg26747273|8:39868586	rs2981153	0.256	0.035	1.603e-12	Yes	cg26747273	8	39868586	Yes	0	Yes	Yes	No	Yes
8	39861947	2909329	cg26747273	cg26747273|8:39861947	C	T	703	-75.5687	9.72747	7.93624e-15	intron	intron-variant	IDO2	cg26747273	8	39865296	OpenSea	Body	IDO2	3349	cis	8	39861947	11		No	No						No	cg26747273	8	39861172	Yes	775	Yes	Yes	No	Yes
8	39868675	57313326	cg26747273	cg26747273|8:39868675	T	C	703	79.8809	9.50544	4.3262e-17	intron	intron-variant	IDO2	cg26747273	8	39865296	OpenSea	Body	IDO2	3379	cis	8	39868675	11		No	No	cg26747273|8:39868675	rs57313326	-0.233	0.05	4.421e-06	Yes	cg26747273	8	39868675	Yes	0	Yes	Yes	No	Yes
8	39860792	2955881	cg26747273	cg26747273|8:39860792	C	A	703	99.4149	9.57137	2.85037e-25	intron	intron-variant	IDO2	cg26747273	8	39865296	OpenSea	Body	IDO2	4504	cis	8	39860792	11		No	No						No	cg26747273	8	39860734	Yes	58	Yes	Yes	No	Yes
8	39860734	10808931	cg26747273	cg26747273|8:39860734	C	T	703	106.08	9.55913	1.2935e-28	intron	intron-variant	IDO2	cg26747273	8	39865296	OpenSea	Body	IDO2	4562	cis	8	39860734	11		No	No	cg26747273|8:39860734	rs10808931	0.476	0.028	3.368e-47	Yes	cg26747273	8	39860734	Yes	0	Yes	Yes	No	Yes
8	39869925	6474201	cg26747273	cg26747273|8:39869925	C	A	703	-61.7088	9.5712	1.13833e-10	intron	intron-variant	IDO2	cg26747273	8	39865296	OpenSea	Body	IDO2	4629	cis	8	39869925	11		No	No						No	cg26747273	8	39869633	Yes	292	Yes	Yes	No	Yes
8	39859920	4736961	cg26747273	cg26747273|8:39859920	A	G	703	106.08	9.55913	1.2935e-28	intron	intron-variant	IDO2	cg26747273	8	39865296	OpenSea	Body	IDO2	5376	cis	8	39859920	11		No	No	cg26747273|8:39859920	rs4736961	-0.374	0.066	2.63e-08	Yes	cg26747273	8	39859920	Yes	0	Yes	Yes	No	Yes
8	39858935	62511375	cg26747273	cg26747273|8:39858935	C	T	703	-75.5687	9.72747	7.93624e-15	intron	intron-variant	IDO2	cg26747273	8	39865296	OpenSea	Body	IDO2	6361	cis	8	39858935	11		No	No	cg26747273|8:39858935	rs62511375	-0.389	0.065	5.359e-09	Yes	cg26747273	8	39858935	Yes	0	Yes	Yes	No	Yes
8	39858026	10104711	cg26747273	cg26747273|8:39858026	C	T	703	-75.5687	9.72747	7.93624e-15	intron	intron-variant	IDO2	cg26747273	8	39865296	OpenSea	Body	IDO2	7270	cis	8	39858026	11		No	No						No	cg26747273	8	39857901	Yes	125	Yes	Yes	No	Yes
8	39873641	62511408	cg26747273	cg26747273|8:39873641	G	A	703	87.7508	9.78602	3.0483e-19	3-prime-UTR	utr-variant-3-prime	IDO2	cg26747273	8	39865296	OpenSea	Body	IDO2	8345	cis	8	39873641	11		No	No						No	cg26747273	8	39869633	Yes	4008	Yes	Yes	No	Yes
8	39855954	888444	cg26747273	cg26747273|8:39855954	T	C	703	105.681	9.55018	1.83621e-28	intron	intron-variant	IDO2	cg26747273	8	39865296	OpenSea	Body	IDO2	9342	cis	8	39855954	11		No	No	cg26747273|8:39855954	rs888444	0.297	0.041	1.821e-12	Yes	cg26747273	8	39855954	Yes	0	Yes	Yes	No	Yes
8	39855723	877290	cg26747273	cg26747273|8:39855723	C	G	703	105.681	9.55018	1.83621e-28	intron	intron-variant	IDO2	cg26747273	8	39865296	OpenSea	Body	IDO2	9573	cis	8	39855723	11		No	No	cg26747273|8:39855723	rs877290	0.507	0.027	8.334e-56	Yes	cg26747273	8	39855723	Yes	0	Yes	Yes	No	Yes
8	39855660	877291	cg26747273	cg26747273|8:39855660	C	G	703	105.681	9.55018	1.83621e-28	intron	intron-variant	IDO2	cg26747273	8	39865296	OpenSea	Body	IDO2	9636	cis	8	39855660	11		No	No						No	cg26747273	8	39855494	Yes	166	Yes	Yes	No	Yes
8	39855360	2543077	cg26747273	cg26747273|8:39855360	A	C	703	-67.0684	10.6256	2.7548e-10	intron	intron-variant	IDO2	cg26747273	8	39865296	OpenSea	Body	IDO2	9936	cis	8	39855360	11		No	No	cg26747273|8:39855360	rs2543077	0.297	0.041	1.811e-12	Yes	cg26747273	8	39855360	Yes	0	Yes	Yes	No	Yes
8	39855050	2015592	cg26747273	cg26747273|8:39855050	A	G	703	105.265	9.55997	3.38133e-28	intron	intron-variant	IDO2	cg26747273	8	39865296	OpenSea	Body	IDO2	10246	cis	8	39855050	11		No	No	cg26747273|8:39855050	rs2015592	0.297	0.041	1.811e-12	Yes	cg26747273	8	39855050	Yes	0	Yes	Yes	No	Yes
8	39876569	4282556	cg26747273	cg26747273|8:39876569	T	G	703	-60.7608	9.80806	5.8289e-10	downstream-gene	unknown	none	cg26747273	8	39865296	OpenSea	Body	IDO2	11273	cis	8	39876569	11		No	No						No	cg26747273	8	39875980	Yes	589	Yes	Yes	No	Yes
8	39876574	149516239	cg26747273	cg26747273|8:39876574	A	C	703	-60.7608	9.80806	5.8289e-10	downstream-gene	unknown	none	cg26747273	8	39865296	OpenSea	Body	IDO2	11278	cis	8	39876574	11		No	No						No	cg26747273	8	39875980	Yes	594	Yes	Yes	No	Yes
8	39853560	2729480	cg26747273	cg26747273|8:39853560	A	C	703	105.105	9.56215	4.18513e-28	intron	intron-variant	IDO2	cg26747273	8	39865296	OpenSea	Body	IDO2	11736	cis	8	39853560	11		No	No	cg26747273|8:39853560	rs2729480	0.291	0.041	4.594e-12	Yes	cg26747273	8	39853560	Yes	0	Yes	Yes	No	Yes
8	39853325	11778804	cg26747273	cg26747273|8:39853325	G	A	703	-93.5539	9.40748	2.66166e-23	intron	intron-variant	IDO2	cg26747273	8	39865296	OpenSea	Body	IDO2	11971	cis	8	39853325	11		No	No	cg26747273|8:39853325	rs11778804	0.507	0.027	3.131e-55	Yes	cg26747273	8	39853325	Yes	0	Yes	Yes	No	Yes
8	39877459	139403940	cg26747273	cg26747273|8:39877459	C	T	703	-60.7608	9.80806	5.8289e-10	downstream-gene	unknown	none	cg26747273	8	39865296	OpenSea	Body	IDO2	12163	cis	8	39877459	11		No	No						No	cg26747273	8	39876751	Yes	708	Yes	Yes	No	Yes
8	39851808	1362847	cg26747273	cg26747273|8:39851808	G	A	703	105.105	9.56215	4.18513e-28	intron	intron-variant	IDO2	cg26747273	8	39865296	OpenSea	Body	IDO2	13488	cis	8	39851808	11		No	No	cg26747273|8:39851808	rs1362847	-0.381	0.066	1.941e-08	Yes	cg26747273	8	39851808	Yes	0	Yes	Yes	No	Yes
8	39851759	4610729	cg26747273	cg26747273|8:39851759	T	C	703	-93.5539	9.40748	2.66166e-23	intron	intron-variant	IDO2	cg26747273	8	39865296	OpenSea	Body	IDO2	13537	cis	8	39851759	11		No	No	cg26747273|8:39851759	rs4610729	0.503	0.027	1.24e-54	Yes	cg26747273	8	39851759	Yes	0	Yes	Yes	No	Yes
8	39878960	7826577	cg26747273	cg26747273|8:39878960	T	C	703	-60.3726	9.80189	7.30748e-10	intergenic	unknown	none	cg26747273	8	39865296	OpenSea	Body	IDO2	13664	cis	8	39878960	11		No	No						No	cg26747273	8	39876751	Yes	2209	Yes	Yes	No	Yes
8	39851404	2543075	cg26747273	cg26747273|8:39851404	A	G	703	104.477	9.48021	3.04215e-28	intron	intron-variant	IDO2	cg26747273	8	39865296	OpenSea	Body	IDO2	13892	cis	8	39851404	11		No	No	cg26747273|8:39851404	rs2543075	0.388	0.03	3.096e-32	Yes	cg26747273	8	39851404	Yes	0	Yes	Yes	No	Yes
8	39851182	2543074	cg26747273	cg26747273|8:39851182	C	G	703	-69.1139	10.7302	1.18642e-10	intron	intron-variant	IDO2	cg26747273	8	39865296	OpenSea	Body	IDO2	14114	cis	8	39851182	11		No	No	cg26747273|8:39851182	rs2543074	0.439	0.029	2.253e-40	Yes	cg26747273	8	39851182	Yes	0	Yes	Yes	No	Yes
8	39879556	145723733	cg26747273	cg26747273|8:39879556	T	G	703	-60.7608	9.80806	5.8289e-10	intergenic	unknown	none	cg26747273	8	39865296	OpenSea	Body	IDO2	14260	cis	8	39879556	11		No	No						No	cg26747273	8	39876751	Yes	2805	Yes	Yes	No	Yes
8	39879755	2981163	cg26747273	cg26747273|8:39879755	A	G	703	-60.7608	9.80806	5.8289e-10	intergenic	unknown	none	cg26747273	8	39865296	OpenSea	Body	IDO2	14459	cis	8	39879755	11		No	No						No	cg26747273	8	39876751	Yes	3004	Yes	Yes	No	Yes
8	39879797	10958589	cg26747273	cg26747273|8:39879797	A	T	703	-60.7608	9.80806	5.8289e-10	intergenic	unknown	none	cg26747273	8	39865296	OpenSea	Body	IDO2	14501	cis	8	39879797	11		No	No						No	cg26747273	8	39876751	Yes	3046	Yes	Yes	No	Yes
8	39850652	7823148	cg26747273	cg26747273|8:39850652	C	T	703	-77.1206	9.97646	1.07328e-14	intron	intron-variant	IDO2	cg26747273	8	39865296	OpenSea	Body	IDO2	14644	cis	8	39850652	11		No	No	cg26747273|8:39850652	rs7823148	-0.342	0.04	4.117e-16	Yes	cg26747273	8	39850652	Yes	0	Yes	Yes	No	Yes
8	39880355	7833053	cg26747273	cg26747273|8:39880355	A	G	703	-60.7608	9.80806	5.8289e-10	intergenic	unknown	none	cg26747273	8	39865296	OpenSea	Body	IDO2	15059	cis	8	39880355	11		No	No	cg26747273|8:39880355	rs7833053	-0.288	0.053	7.997e-08	Yes	cg26747273	8	39880355	Yes	0	Yes	Yes	No	Yes
8	39880548	56117431	cg26747273	cg26747273|8:39880548	C	T	703	-60.7608	9.80806	5.8289e-10	intergenic	unknown	none	cg26747273	8	39865296	OpenSea	Body	IDO2	15252	cis	8	39880548	11		No	No						No	cg26747273	8	39880355	Yes	193	Yes	Yes	No	Yes
8	39850012	2543072	cg26747273	cg26747273|8:39850012	A	T	703	-77.1206	9.97646	1.07328e-14	intron	intron-variant	IDO2	cg26747273	8	39865296	OpenSea	Body	IDO2	15284	cis	8	39850012	11		No	No	cg26747273|8:39850012	rs2543072	0.287	0.05	2.218e-08	Yes	cg26747273	8	39850012	Yes	0	Yes	Yes	No	Yes
8	39880623	55724341	cg26747273	cg26747273|8:39880623	T	C	703	-60.7608	9.80806	5.8289e-10	intergenic	unknown	none	cg26747273	8	39865296	OpenSea	Body	IDO2	15327	cis	8	39880623	11		No	No						No	cg26747273	8	39880355	Yes	268	Yes	Yes	No	Yes
8	39880881	2981165	cg26747273	cg26747273|8:39880881	T	G	703	87.2281	9.77626	4.56127e-19	intergenic	unknown	none	cg26747273	8	39865296	OpenSea	Body	IDO2	15585	cis	8	39880881	11		No	No						No	cg26747273	8	39880766	Yes	115	Yes	Yes	No	Yes
8	39849530	16888491	cg26747273	cg26747273|8:39849530	C	T	703	-76.165	9.98387	2.36927e-14	intron	intron-variant	IDO2	cg26747273	8	39865296	OpenSea	Body	IDO2	15766	cis	8	39849530	11		No	No	cg26747273|8:39849530	rs16888491	-0.298	0.046	2.251e-10	Yes	cg26747273	8	39849530	Yes	0	Yes	Yes	No	Yes
8	39849440	2729477	cg26747273	cg26747273|8:39849440	G	A	703	-84.614	9.36324	1.61279e-19	intron	intron-variant	IDO2	cg26747273	8	39865296	OpenSea	Body	IDO2	15856	cis	8	39849440	11		No	No	cg26747273|8:39849440	rs2729477	0.363	0.03	4.935e-29	Yes	cg26747273	8	39849440	Yes	0	Yes	Yes	No	Yes
8	39881155	2981166	cg26747273	cg26747273|8:39881155	C	T	703	-60.7608	9.80806	5.8289e-10	intergenic	unknown	none	cg26747273	8	39865296	OpenSea	Body	IDO2	15859	cis	8	39881155	11		No	No	cg26747273|8:39881155	rs2981166	0.332	0.036	9.284e-19	Yes	cg26747273	8	39881155	Yes	0	Yes	Yes	No	Yes
8	39881187	2981167	cg26747273	cg26747273|8:39881187	A	T	703	87.2281	9.77626	4.56127e-19	intergenic	unknown	none	cg26747273	8	39865296	OpenSea	Body	IDO2	15891	cis	8	39881187	11		No	No	cg26747273|8:39881187	rs2981167	0.332	0.036	9.284e-19	Yes	cg26747273	8	39881187	Yes	0	Yes	Yes	No	Yes
8	39881365	2981169	cg26747273	cg26747273|8:39881365	C	T	703	87.2281	9.77626	4.56127e-19	intergenic	unknown	none	cg26747273	8	39865296	OpenSea	Body	IDO2	16069	cis	8	39881365	11		No	No						No	cg26747273	8	39881187	Yes	178	Yes	Yes	No	Yes
8	39881648	2981170	cg26747273	cg26747273|8:39881648	G	T	703	-60.7608	9.80806	5.8289e-10	intergenic	unknown	none	cg26747273	8	39865296	OpenSea	Body	IDO2	16352	cis	8	39881648	11		No	No						No	cg26747273	8	39881187	Yes	461	Yes	Yes	No	Yes
8	39848935	2955877	cg26747273	cg26747273|8:39848935	G	A	703	-69.5597	10.9786	2.35867e-10	intron	intron-variant	IDO2	cg26747273	8	39865296	OpenSea	Body	IDO2	16361	cis	8	39848935	11		No	No						No	cg26747273	8	39847648	Yes	1287	Yes	Yes	No	Yes
8	39882234	7825965	cg26747273	cg26747273|8:39882234	C	T	703	-60.7608	9.80806	5.8289e-10	intergenic	unknown	none	cg26747273	8	39865296	OpenSea	Body	IDO2	16938	cis	8	39882234	11		No	No						No	cg26747273	8	39881187	Yes	1047	Yes	Yes	No	Yes
8	39883186	2955917	cg26747273	cg26747273|8:39883186	A	G	703	-60.4874	9.82493	7.43583e-10	intergenic	unknown	none	cg26747273	8	39865296	OpenSea	Body	IDO2	17890	cis	8	39883186	11		No	No	cg26747273|8:39883186	rs2955917	0.286	0.039	2.125e-12	Yes	cg26747273	8	39883186	Yes	0	Yes	Yes	No	Yes
8	39847148	2955876	cg26747273	cg26747273|8:39847148	T	C	703	-67.4756	10.9751	7.84428e-10	intron	intron-variant	IDO2	cg26747273	8	39865296	OpenSea	Body	IDO2	18148	cis	8	39847148	11		No	No						No	cg26747273	8	39846547	Yes	601	Yes	Yes	No	Yes
8	39883847	4996163	cg26747273	cg26747273|8:39883847	T	C	703	86.3996	9.75408	8.16204e-19	intergenic	unknown	none	cg26747273	8	39865296	OpenSea	Body	IDO2	18551	cis	8	39883847	11		No	No						No	cg26747273	8	39883186	Yes	661	Yes	Yes	No	Yes
8	39884165	16888648	cg26747273	cg26747273|8:39884165	A	C	703	-60.7608	9.80806	5.8289e-10	intergenic	unknown	none	cg26747273	8	39865296	OpenSea	Body	IDO2	18869	cis	8	39884165	11		No	No						No	cg26747273	8	39883186	Yes	979	Yes	Yes	No	Yes
8	39884507	4584131	cg26747273	cg26747273|8:39884507	G	A	703	-60.676	9.85143	7.31551e-10	intergenic	unknown	none	cg26747273	8	39865296	OpenSea	Body	IDO2	19211	cis	8	39884507	11		No	No						No	cg26747273	8	39884291	Yes	216	Yes	Yes	No	Yes
8	39845691	75594276	cg26747273	cg26747273|8:39845691	C	T	703	-67.4756	10.9751	7.84428e-10	intron	intron-variant	IDO2	cg26747273	8	39865296	OpenSea	Body	IDO2	19605	cis	8	39845691	11		No	No						No	cg26747273	8	39845265	Yes	426	Yes	Yes	No	Yes
8	39885033	62511439	cg26747273	cg26747273|8:39885033	T	C	703	-60.503	9.78562	6.29528e-10	intergenic	unknown	none	cg26747273	8	39865296	OpenSea	Body	IDO2	19737	cis	8	39885033	11		No	No	cg26747273|8:39885033	rs62511439	-0.302	0.06	7.073e-07	Yes	cg26747273	8	39885033	Yes	0	Yes	Yes	No	Yes
8	39845265	16888478	cg26747273	cg26747273|8:39845265	C	T	703	98.9703	9.56183	4.16063e-25	intron	intron-variant	IDO2	cg26747273	8	39865296	OpenSea	Body	IDO2	20031	cis	8	39845265	11		No	No	cg26747273|8:39845265	rs16888478	-0.366	0.056	2.142e-10	Yes	cg26747273	8	39845265	Yes	0	Yes	Yes	No	Yes
8	39885658	28492883	cg26747273	cg26747273|8:39885658	T	G	703	86.3996	9.75408	8.16204e-19	intergenic	unknown	none	cg26747273	8	39865296	OpenSea	Body	IDO2	20362	cis	8	39885658	11		No	No						No	cg26747273	8	39885309	Yes	349	Yes	Yes	No	Yes
8	39886628	1986745	cg26747273	cg26747273|8:39886628	G	A	703	86.3996	9.75408	8.16204e-19	intergenic	unknown	none	cg26747273	8	39865296	OpenSea	Body	IDO2	21332	cis	8	39886628	11		No	No	cg26747273|8:39886628	rs1986745	0.233	0.044	2.382e-07	Yes	cg26747273	8	39886628	Yes	0	Yes	Yes	No	Yes
8	39886991	2955921	cg26747273	cg26747273|8:39886991	C	T	703	86.3996	9.75408	8.16204e-19	intergenic	unknown	none	cg26747273	8	39865296	OpenSea	Body	IDO2	21695	cis	8	39886991	11		No	No						No	cg26747273	8	39886628	Yes	363	Yes	Yes	No	Yes
8	39843295	12541238	cg26747273	cg26747273|8:39843295	T	A	703	-82.5179	9.44189	2.34037e-18	intron	intron-variant	IDO2	cg26747273	8	39865296	OpenSea	Body	IDO2	22001	cis	8	39843295	11		No	No						No	cg26747273	8	39843212	Yes	83	Yes	Yes	No	Yes
8	39887665	12544923	cg26747273	cg26747273|8:39887665	G	A	703	-60.7608	9.80806	5.8289e-10	intergenic	unknown	none	cg26747273	8	39865296	OpenSea	Body	IDO2	22369	cis	8	39887665	11		No	No						No	cg26747273	8	39886628	Yes	1037	Yes	Yes	No	Yes
8	39842405	62513785	cg26747273	cg26747273|8:39842405	T	C	703	-71.1088	10.6222	2.16585e-11	intron	intron-variant	IDO2	cg26747273	8	39865296	OpenSea	Body	IDO2	22891	cis	8	39842405	11		No	No	cg26747273|8:39842405	rs62513785	-0.383	0.073	2.837e-07	Yes	cg26747273	8	39842405	Yes	0	Yes	Yes	No	Yes
8	39889798	11991143	cg26747273	cg26747273|8:39889798	A	T	703	86.5346	9.71142	5.07561e-19	intergenic	unknown	none	cg26747273	8	39865296	OpenSea	Body	IDO2	24502	cis	8	39889798	11		No	No						No	cg26747273	8	39886628	Yes	3170	Yes	Yes	No	Yes
8	39891715	2955868	cg26747273	cg26747273|8:39891715	G	T	703	87.0363	9.69153	2.69161e-19	intergenic	unknown	none	cg26747273	8	39865296	OpenSea	Body	IDO2	26419	cis	8	39891715	11		No	No						No	cg26747273	8	39891456	Yes	259	Yes	Yes	No	Yes
8	39892424	67065944	cg26747273	cg26747273|8:39892424	T	C	703	86.654	9.7329	5.42547e-19	intergenic	unknown	none	cg26747273	8	39865296	OpenSea	Body	IDO2	27128	cis	8	39892424	11		No	No						No	cg26747273	8	39891456	Yes	968	Yes	Yes	No	Yes
8	39892892	113794698	cg26747273	cg26747273|8:39892892	T	C	703	87.287	9.67087	1.78449e-19	intergenic	unknown	none	cg26747273	8	39865296	OpenSea	Body	IDO2	27596	cis	8	39892892	11		No	No						No	cg26747273	8	39892567	Yes	325	Yes	Yes	No	Yes
8	39837133	2543065	cg26747273	cg26747273|8:39837133	A	G	703	84.0434	9.36787	2.92642e-19	intron	intron-variant	IDO2	cg26747273	8	39865296	OpenSea	Body	IDO2	28163	cis	8	39837133	11		No	No	cg26747273|8:39837133	rs2543065	0.218	0.042	3.862e-07	Yes	cg26747273	8	39837133	Yes	0	Yes	Yes	No	Yes
8	39836128	7002522	cg26747273	cg26747273|8:39836128	C	A	703	87.4167	9.40704	1.50433e-20	intron	intron-variant	IDO2	cg26747273	8	39865296	OpenSea	Body	IDO2	29168	cis	8	39836128	11		No	No						No	cg26747273	8	39835650	Yes	478	Yes	Yes	No	Yes
8	39894956	62513281	cg26747273	cg26747273|8:39894956	A	C	703	87.287	9.67087	1.78449e-19	intergenic	unknown	none	cg26747273	8	39865296	OpenSea	Body	IDO2	29660	cis	8	39894956	11		No	No						No	cg26747273	8	39894673	Yes	283	Yes	Yes	No	Yes
8	39835582	2729467	cg26747273	cg26747273|8:39835582	C	T	703	-72.8737	9.70944	6.12192e-14	intron	intron-variant	IDO2	cg26747273	8	39865296	OpenSea	Body	IDO2	29714	cis	8	39835582	11		No	No	cg26747273|8:39835582	rs2729467	0.223	0.035	4.256e-10	Yes	cg26747273	8	39835582	Yes	0	Yes	Yes	No	Yes
8	39900189	6997214	cg26747273	cg26747273|8:39900189	C	G	703	-59.8411	9.69681	6.77704e-10	intergenic	unknown	none	cg26747273	8	39865296	OpenSea	Body	IDO2	34893	cis	8	39900189	11		No	No						No	cg26747273	8	39899387	Yes	802	Yes	Yes	No	Yes
8	39904632	10094694	cg26747273	cg26747273|8:39904632	G	A	703	60.9181	9.90161	7.6348e-10	intergenic	unknown	none	cg26747273	8	39865296	OpenSea	Body	IDO2	39336	cis	8	39904632	11		No	No						No	cg26747273	8	39899387	Yes	5245	Yes	Yes	No	Yes
8	98766461	7010095	cg13547913	cg13547913|8:98766461	C	T	703	64.9538	10.2618	2.45689e-10	intergenic	unknown	none	cg13547913	4	48831680	N_Shore	TSS1500;TSS1500;TSS1500	OCIAD1;OCIAD1;OCIAD1;OCIAD1;OCIAD1;OCIAD1;OCIAD1	49934781	trans	8	98766461	12	Novel locus	locus replicated	No										No		No	No	Yes	Yes
8	98766490	2917964	cg13547913	cg13547913|8:98766490	G	T	703	64.9538	10.2618	2.45689e-10	intergenic	unknown	none	cg13547913	4	48831680	N_Shore	TSS1500;TSS1500;TSS1500	OCIAD1;OCIAD1;OCIAD1;OCIAD1;OCIAD1;OCIAD1;OCIAD1	49934810	trans	8	98766490	12	Novel locus	locus replicated	No										No		No	No	Yes	Yes
8	98767981	7002076	cg13547913	cg13547913|8:98767981	G	A	703	64.9538	10.2618	2.45689e-10	intergenic	unknown	none	cg13547913	4	48831680	N_Shore	TSS1500;TSS1500;TSS1500	OCIAD1;OCIAD1;OCIAD1;OCIAD1;OCIAD1;OCIAD1;OCIAD1	49936301	trans	8	98767981	12	Novel locus	locus replicated	No										No		No	No	Yes	Yes
8	98768643	112977944	cg13547913	cg13547913|8:98768643	T	C	703	65.4297	10.2751	1.91749e-10	intergenic	unknown	none	cg13547913	4	48831680	N_Shore	TSS1500;TSS1500;TSS1500	OCIAD1;OCIAD1;OCIAD1;OCIAD1;OCIAD1;OCIAD1;OCIAD1	49936963	trans	8	98768643	12	Novel locus	locus replicated	No										No		No	No	Yes	Yes
8	98769090	12546567	cg13547913	cg13547913|8:98769090	T	G	703	64.9011	10.2623	2.54528e-10	intergenic	unknown	none	cg13547913	4	48831680	N_Shore	TSS1500;TSS1500;TSS1500	OCIAD1;OCIAD1;OCIAD1;OCIAD1;OCIAD1;OCIAD1;OCIAD1	49937410	trans	8	98769090	12	Novel locus	locus replicated	No										No		No	No	Yes	Yes
8	98770499	148246392	cg13547913	cg13547913|8:98770499	C	G	703	64.1669	10.2485	3.82324e-10	intergenic	unknown	none	cg13547913	4	48831680	N_Shore	TSS1500;TSS1500;TSS1500	OCIAD1;OCIAD1;OCIAD1;OCIAD1;OCIAD1;OCIAD1;OCIAD1	49938819	trans	8	98770499	12	Novel locus	locus replicated	No										No		No	No	Yes	Yes
8	98771524	185918087	cg13547913	cg13547913|8:98771524	C	A	703	64.1998	10.2191	3.33539e-10	intergenic	unknown	none	cg13547913	4	48831680	N_Shore	TSS1500;TSS1500;TSS1500	OCIAD1;OCIAD1;OCIAD1;OCIAD1;OCIAD1;OCIAD1;OCIAD1	49939844	trans	8	98771524	12	Novel locus	locus replicated	No										No		No	No	Yes	Yes
9	140344328	28699612	cg14334460	cg14334460|9:140344328	C	T	703	-76.4423	10.5088	3.48629e-13	intron	unknown	NSMF	cg14334460	9	140346899	N_Shore	Body;Body;Body;Body	NELF;NELF	2571	cis	9	140344328	13	Novel association	locus replicated	No						No	cg14334460	9	140342446	Yes	1882	Yes	Yes	Yes	Yes
9	140344204	41309970	cg14334460	cg14334460|9:140344204	C	T	703	125.546	14.7393	1.62586e-17	intron	unknown	NSMF	cg14334460	9	140346899	N_Shore	Body;Body;Body;Body	NELF;NELF	2695	cis	9	140344204	13	Novel association	locus replicated	No						No	cg14334460	9	140342446	Yes	1758	Yes	Yes	Yes	Yes
9	140349874	28585539	cg14334460	cg14334460|9:140349874	C	T	703	116.657	16.386	1.08453e-12	intron	unknown	NSMF	cg14334460	9	140346899	N_Shore	Body;Body;Body;Body	NELF;NELF	2975	cis	9	140349874	13		locus replicated	No	cg14334460|9:140349874	rs28585539	-0.475	0.075	6.179e-10	Yes	cg14334460	9	140349874	Yes	0	Yes	Yes	Yes	Yes
9	140356374	4962240	cg14334460	cg14334460|9:140356374	C	T	703	-70.8453	10.4718	1.32994e-11	intron	unknown	PNPLA7	cg14334460	9	140346899	N_Shore	Body;Body;Body;Body	NELF;NELF	9475	cis	9	140356374	13	Novel association	locus replicated	No						No	cg14334460	9	140350287	Yes	6087	Yes	Yes	Yes	Yes
9	140336421	61181128	cg14334460	cg14334460|9:140336421	G	A	703	105.516	10.9922	8.05841e-22	upstream-gene	upstream-variant-2KB	none	cg14334460	9	140346899	N_Shore	Body;Body;Body;Body	NELF;NELF	10478	cis	9	140336421	13		locus replicated	No	cg14334460|9:140336421	rs61181128	-0.456	0.074	2.065e-09	Yes	cg14334460	9	140336421	Yes	0	Yes	Yes	Yes	Yes
9	140357848	2275781	cg14334460	cg14334460|9:140357848	G	C	703	-68.5878	10.2505	2.21372e-11	intron	unknown	PNPLA7	cg14334460	9	140346899	N_Shore	Body;Body;Body;Body	NELF;NELF	10949	cis	9	140357848	13	Novel association	locus replicated	No						No	cg14334460	9	140356422	Yes	1426	Yes	Yes	Yes	Yes
9	140358556	4962238	cg14334460	cg14334460|9:140358556	G	A	703	116.748	16.6746	2.5319e-12	intron	unknown	PNPLA7	cg14334460	9	140346899	N_Shore	Body;Body;Body;Body	NELF;NELF	11657	cis	9	140358556	13	Novel association	locus replicated	No						No	cg14334460	9	140356422	Yes	2134	Yes	Yes	Yes	Yes
9	140374147	77223477	cg14334460	cg14334460|9:140374147	G	A	703	77.1764	11.6233	3.14075e-11	intron	unknown	PNPLA7	cg14334460	9	140346899	N_Shore	Body;Body;Body;Body	NELF;NELF	27248	cis	9	140374147	13	Novel association	locus replicated	No						No	cg14334460	9	140356422	Yes	17725	Yes	Yes	Yes	Yes
9	140374756	75480970	cg14334460	cg14334460|9:140374756	C	A	703	77.1764	11.6233	3.14075e-11	intron-near-splice	unknown	PNPLA7	cg14334460	9	140346899	N_Shore	Body;Body;Body;Body	NELF;NELF	27857	cis	9	140374756	13	Novel association	locus replicated	No						No	cg14334460	9	140356422	Yes	18334	Yes	Yes	Yes	Yes
10	28706757	1249286	cg13547913	cg13547913|10:28706757	G	A	703	-61.4846	9.99693	7.73138e-10	intergenic	unknown	none	cg13547913	4	48831680	N_Shore	TSS1500;TSS1500;TSS1500	OCIAD1;OCIAD1;OCIAD1;OCIAD1;OCIAD1;OCIAD1;OCIAD1	20124923	trans	10	28706757	14		No	No										No		No	No	No	No
10	33918423	7915520	cg13547913	cg13547913|10:33918423	G	A	703	110.201	17.8193	6.23565e-10	intergenic	unknown	none	cg13547913	4	48831680	N_Shore	TSS1500;TSS1500;TSS1500	OCIAD1;OCIAD1;OCIAD1;OCIAD1;OCIAD1;OCIAD1;OCIAD1	14913257	trans	10	33918423	15		No	No										No		No	No	No	No
10	33917759	7897946	cg13547913	cg13547913|10:33917759	T	C	703	79.493	12.8001	5.28767e-10	intergenic	unknown	none	cg13547913	4	48831680	N_Shore	TSS1500;TSS1500;TSS1500	OCIAD1;OCIAD1;OCIAD1;OCIAD1;OCIAD1;OCIAD1;OCIAD1	14913921	trans	10	33917759	15		No	No										No		No	No	No	No
10	55275547	240574	cg13547913	cg13547913|10:55275547	G	A	703	139.715	22.1555	2.8615e-10	intergenic	unknown	none	cg13547913	4	48831680	N_Shore	TSS1500;TSS1500;TSS1500	OCIAD1;OCIAD1;OCIAD1;OCIAD1;OCIAD1;OCIAD1;OCIAD1	6443867	trans	10	55275547	16		No	No										No		No	No	No	No
10	55275572	34965206	cg13547913	cg13547913|10:55275572	T	A	703	143.367	22.7016	2.69637e-10	intergenic	unknown	none	cg13547913	4	48831680	N_Shore	TSS1500;TSS1500;TSS1500	OCIAD1;OCIAD1;OCIAD1;OCIAD1;OCIAD1;OCIAD1;OCIAD1	6443892	trans	10	55275572	16		No	No										No		No	No	No	No
10	55276212	10825044	cg13547913	cg13547913|10:55276212	A	G	702	139.766	22.1565	2.82453e-10	intergenic	unknown	none	cg13547913	4	48831680	N_Shore	TSS1500;TSS1500;TSS1500	OCIAD1;OCIAD1;OCIAD1;OCIAD1;OCIAD1;OCIAD1;OCIAD1	6444532	trans	10	55276212	16		No	No										No		No	No	No	No
10	55276961	10825045	cg13547913	cg13547913|10:55276961	G	A	703	139.715	22.1555	2.8615e-10	intergenic	unknown	none	cg13547913	4	48831680	N_Shore	TSS1500;TSS1500;TSS1500	OCIAD1;OCIAD1;OCIAD1;OCIAD1;OCIAD1;OCIAD1;OCIAD1	6445281	trans	10	55276961	16		No	No										No		No	No	No	No
10	55277504	7097292	cg13547913	cg13547913|10:55277504	C	T	703	139.715	22.1555	2.8615e-10	intergenic	unknown	none	cg13547913	4	48831680	N_Shore	TSS1500;TSS1500;TSS1500	OCIAD1;OCIAD1;OCIAD1;OCIAD1;OCIAD1;OCIAD1;OCIAD1	6445824	trans	10	55277504	16		No	No										No		No	No	No	No
10	55278722	7084959	cg13547913	cg13547913|10:55278722	T	C	703	139.715	22.1555	2.8615e-10	intergenic	unknown	none	cg13547913	4	48831680	N_Shore	TSS1500;TSS1500;TSS1500	OCIAD1;OCIAD1;OCIAD1;OCIAD1;OCIAD1;OCIAD1;OCIAD1	6447042	trans	10	55278722	16		No	No										No		No	No	No	No
10	55280982	115865348	cg13547913	cg13547913|10:55280982	A	G	703	139.715	22.1555	2.8615e-10	intergenic	unknown	none	cg13547913	4	48831680	N_Shore	TSS1500;TSS1500;TSS1500	OCIAD1;OCIAD1;OCIAD1;OCIAD1;OCIAD1;OCIAD1;OCIAD1	6449302	trans	10	55280982	16		No	No										No		No	No	No	No
10	55280983	116282649	cg13547913	cg13547913|10:55280983	C	T	703	139.715	22.1555	2.8615e-10	intergenic	unknown	none	cg13547913	4	48831680	N_Shore	TSS1500;TSS1500;TSS1500	OCIAD1;OCIAD1;OCIAD1;OCIAD1;OCIAD1;OCIAD1;OCIAD1	6449303	trans	10	55280983	16		No	No										No		No	No	No	No
10	55282694	73237596	cg13547913	cg13547913|10:55282694	G	T	703	129.447	20.4427	2.41664e-10	intergenic	unknown	none	cg13547913	4	48831680	N_Shore	TSS1500;TSS1500;TSS1500	OCIAD1;OCIAD1;OCIAD1;OCIAD1;OCIAD1;OCIAD1;OCIAD1	6451014	trans	10	55282694	16		No	No										No		No	No	No	No
10	55283186	7070023	cg13547913	cg13547913|10:55283186	T	C	703	143.367	22.7016	2.69637e-10	intergenic	unknown	none	cg13547913	4	48831680	N_Shore	TSS1500;TSS1500;TSS1500	OCIAD1;OCIAD1;OCIAD1;OCIAD1;OCIAD1;OCIAD1;OCIAD1	6451506	trans	10	55283186	16		No	No										No		No	No	No	No
10	55283491	7100590	cg13547913	cg13547913|10:55283491	T	A	703	139.715	22.1555	2.8615e-10	intergenic	unknown	none	cg13547913	4	48831680	N_Shore	TSS1500;TSS1500;TSS1500	OCIAD1;OCIAD1;OCIAD1;OCIAD1;OCIAD1;OCIAD1;OCIAD1	6451811	trans	10	55283491	16		No	No										No		No	No	No	No
10	55288169	11814685	cg13547913	cg13547913|10:55288169	A	C	703	139.715	22.1555	2.8615e-10	intergenic	unknown	none	cg13547913	4	48831680	N_Shore	TSS1500;TSS1500;TSS1500	OCIAD1;OCIAD1;OCIAD1;OCIAD1;OCIAD1;OCIAD1;OCIAD1	6456489	trans	10	55288169	16		No	No										No		No	No	No	No
10	55288369	10825056	cg13547913	cg13547913|10:55288369	G	C	703	143.367	22.7016	2.69637e-10	intergenic	unknown	none	cg13547913	4	48831680	N_Shore	TSS1500;TSS1500;TSS1500	OCIAD1;OCIAD1;OCIAD1;OCIAD1;OCIAD1;OCIAD1;OCIAD1	6456689	trans	10	55288369	16		No	No										No		No	No	No	No
10	55288863	7085753	cg13547913	cg13547913|10:55288863	A	G	703	139.715	22.1555	2.8615e-10	intergenic	unknown	none	cg13547913	4	48831680	N_Shore	TSS1500;TSS1500;TSS1500	OCIAD1;OCIAD1;OCIAD1;OCIAD1;OCIAD1;OCIAD1;OCIAD1	6457183	trans	10	55288863	16		No	No										No		No	No	No	No
10	55289115	7069631	cg13547913	cg13547913|10:55289115	G	A	703	139.715	22.1555	2.8615e-10	intergenic	unknown	none	cg13547913	4	48831680	N_Shore	TSS1500;TSS1500;TSS1500	OCIAD1;OCIAD1;OCIAD1;OCIAD1;OCIAD1;OCIAD1;OCIAD1	6457435	trans	10	55289115	16		No	No										No		No	No	No	No
10	55292564	7101007	cg13547913	cg13547913|10:55292564	A	G	703	146.442	22.4478	6.86033e-11	intergenic	unknown	none	cg13547913	4	48831680	N_Shore	TSS1500;TSS1500;TSS1500	OCIAD1;OCIAD1;OCIAD1;OCIAD1;OCIAD1;OCIAD1;OCIAD1	6460884	trans	10	55292564	16		No	No										No		No	No	No	No
10	55293413	75486259	cg13547913	cg13547913|10:55293413	A	G	703	150.672	23.0262	6.01086e-11	intergenic	unknown	none	cg13547913	4	48831680	N_Shore	TSS1500;TSS1500;TSS1500	OCIAD1;OCIAD1;OCIAD1;OCIAD1;OCIAD1;OCIAD1;OCIAD1	6461733	trans	10	55293413	16		No	No										No		No	No	No	No
10	55293737	4935442	cg13547913	cg13547913|10:55293737	G	T	703	146.442	22.4478	6.86033e-11	intergenic	unknown	none	cg13547913	4	48831680	N_Shore	TSS1500;TSS1500;TSS1500	OCIAD1;OCIAD1;OCIAD1;OCIAD1;OCIAD1;OCIAD1;OCIAD1	6462057	trans	10	55293737	16		No	No										No		No	No	No	No
10	55294187	4935078	cg13547913	cg13547913|10:55294187	A	G	703	150.672	23.0262	6.01086e-11	intergenic	unknown	none	cg13547913	4	48831680	N_Shore	TSS1500;TSS1500;TSS1500	OCIAD1;OCIAD1;OCIAD1;OCIAD1;OCIAD1;OCIAD1;OCIAD1	6462507	trans	10	55294187	16		No	No										No		No	No	No	No
10	55294758	61862614	cg13547913	cg13547913|10:55294758	G	A	703	150.672	23.0262	6.01086e-11	intergenic	unknown	none	cg13547913	4	48831680	N_Shore	TSS1500;TSS1500;TSS1500	OCIAD1;OCIAD1;OCIAD1;OCIAD1;OCIAD1;OCIAD1;OCIAD1	6463078	trans	10	55294758	16		No	No										No		No	No	No	No
10	68169423	12572348	cg13547913	cg13547913|10:68169423	A	G	703	114.504	18.4958	5.9858e-10	intron	unknown	CTNNA3	cg13547913	4	48831680	N_Shore	TSS1500;TSS1500;TSS1500	OCIAD1;OCIAD1;OCIAD1;OCIAD1;OCIAD1;OCIAD1;OCIAD1	19337743	trans	10	68169423	17		No	No										No		No	No	No	No
10	68169717	12776959	cg13547913	cg13547913|10:68169717	A	T	703	114.504	18.4958	5.9858e-10	intron	unknown	CTNNA3	cg13547913	4	48831680	N_Shore	TSS1500;TSS1500;TSS1500	OCIAD1;OCIAD1;OCIAD1;OCIAD1;OCIAD1;OCIAD1;OCIAD1	19338037	trans	10	68169717	17		No	No										No		No	No	No	No
10	68170551	13376837	cg13547913	cg13547913|10:68170551	T	C	703	114.504	18.4958	5.9858e-10	intron	unknown	CTNNA3	cg13547913	4	48831680	N_Shore	TSS1500;TSS1500;TSS1500	OCIAD1;OCIAD1;OCIAD1;OCIAD1;OCIAD1;OCIAD1;OCIAD1	19338871	trans	10	68170551	17		No	No										No		No	No	No	No
10	68170613	13376842	cg13547913	cg13547913|10:68170613	C	T	703	114.504	18.4958	5.9858e-10	intron	unknown	CTNNA3	cg13547913	4	48831680	N_Shore	TSS1500;TSS1500;TSS1500	OCIAD1;OCIAD1;OCIAD1;OCIAD1;OCIAD1;OCIAD1;OCIAD1	19338933	trans	10	68170613	17		No	No										No		No	No	No	No
10	68170799	1911488	cg13547913	cg13547913|10:68170799	G	T	703	114.504	18.4958	5.9858e-10	intron	unknown	CTNNA3	cg13547913	4	48831680	N_Shore	TSS1500;TSS1500;TSS1500	OCIAD1;OCIAD1;OCIAD1;OCIAD1;OCIAD1;OCIAD1;OCIAD1	19339119	trans	10	68170799	17		No	No										No		No	No	No	No
10	68172887	7923627	cg13547913	cg13547913|10:68172887	G	A	703	114.504	18.4958	5.9858e-10	intron	unknown	CTNNA3	cg13547913	4	48831680	N_Shore	TSS1500;TSS1500;TSS1500	OCIAD1;OCIAD1;OCIAD1;OCIAD1;OCIAD1;OCIAD1;OCIAD1	19341207	trans	10	68172887	17		No	No										No		No	No	No	No
10	68173347	12261047	cg13547913	cg13547913|10:68173347	T	G	703	114.504	18.4958	5.9858e-10	intron	unknown	CTNNA3	cg13547913	4	48831680	N_Shore	TSS1500;TSS1500;TSS1500	OCIAD1;OCIAD1;OCIAD1;OCIAD1;OCIAD1;OCIAD1;OCIAD1	19341667	trans	10	68173347	17		No	No										No		No	No	No	No
10	68173482	12268035	cg13547913	cg13547913|10:68173482	T	A	703	114.504	18.4958	5.9858e-10	intron	unknown	CTNNA3	cg13547913	4	48831680	N_Shore	TSS1500;TSS1500;TSS1500	OCIAD1;OCIAD1;OCIAD1;OCIAD1;OCIAD1;OCIAD1;OCIAD1	19341802	trans	10	68173482	17		No	No										No		No	No	No	No
10	68173530	12268050	cg13547913	cg13547913|10:68173530	A	G	703	114.504	18.4958	5.9858e-10	intron	unknown	CTNNA3	cg13547913	4	48831680	N_Shore	TSS1500;TSS1500;TSS1500	OCIAD1;OCIAD1;OCIAD1;OCIAD1;OCIAD1;OCIAD1;OCIAD1	19341850	trans	10	68173530	17		No	No										No		No	No	No	No
10	68173639	1995668	cg13547913	cg13547913|10:68173639	A	C	703	136.335	20.4423	2.57087e-11	intron	unknown	CTNNA3	cg13547913	4	48831680	N_Shore	TSS1500;TSS1500;TSS1500	OCIAD1;OCIAD1;OCIAD1;OCIAD1;OCIAD1;OCIAD1;OCIAD1	19341959	trans	10	68173639	17		No	No										No		No	No	No	No
10	68173997	12255268	cg13547913	cg13547913|10:68173997	T	C	703	136.335	20.4423	2.57087e-11	intron	unknown	CTNNA3	cg13547913	4	48831680	N_Shore	TSS1500;TSS1500;TSS1500	OCIAD1;OCIAD1;OCIAD1;OCIAD1;OCIAD1;OCIAD1;OCIAD1	19342317	trans	10	68173997	17		No	No										No		No	No	No	No
10	68174223	66719646	cg13547913	cg13547913|10:68174223	G	A	703	133.901	20.3168	4.37936e-11	intron	unknown	CTNNA3	cg13547913	4	48831680	N_Shore	TSS1500;TSS1500;TSS1500	OCIAD1;OCIAD1;OCIAD1;OCIAD1;OCIAD1;OCIAD1;OCIAD1	19342543	trans	10	68174223	17		No	No										No		No	No	No	No
10	68174402	7072354	cg13547913	cg13547913|10:68174402	T	C	703	133.901	20.3168	4.37936e-11	intron	unknown	CTNNA3	cg13547913	4	48831680	N_Shore	TSS1500;TSS1500;TSS1500	OCIAD1;OCIAD1;OCIAD1;OCIAD1;OCIAD1;OCIAD1;OCIAD1	19342722	trans	10	68174402	17		No	No										No		No	No	No	No
10	68174605	117253020	cg13547913	cg13547913|10:68174605	A	G	703	133.901	20.3168	4.37936e-11	intron	unknown	CTNNA3	cg13547913	4	48831680	N_Shore	TSS1500;TSS1500;TSS1500	OCIAD1;OCIAD1;OCIAD1;OCIAD1;OCIAD1;OCIAD1;OCIAD1	19342925	trans	10	68174605	17		No	No										No		No	No	No	No
10	68175222	2394213	cg13547913	cg13547913|10:68175222	C	A	703	133.901	20.3168	4.37936e-11	intron	unknown	CTNNA3	cg13547913	4	48831680	N_Shore	TSS1500;TSS1500;TSS1500	OCIAD1;OCIAD1;OCIAD1;OCIAD1;OCIAD1;OCIAD1;OCIAD1	19343542	trans	10	68175222	17		No	No										No		No	No	No	No
10	68175256	2394214	cg13547913	cg13547913|10:68175256	G	A	703	133.901	20.3168	4.37936e-11	intron	unknown	CTNNA3	cg13547913	4	48831680	N_Shore	TSS1500;TSS1500;TSS1500	OCIAD1;OCIAD1;OCIAD1;OCIAD1;OCIAD1;OCIAD1;OCIAD1	19343576	trans	10	68175256	17		No	No										No		No	No	No	No
10	68176215	6480165	cg13547913	cg13547913|10:68176215	C	T	703	133.808	19.9616	2.03831e-11	intron	unknown	CTNNA3	cg13547913	4	48831680	N_Shore	TSS1500;TSS1500;TSS1500	OCIAD1;OCIAD1;OCIAD1;OCIAD1;OCIAD1;OCIAD1;OCIAD1	19344535	trans	10	68176215	17		No	No										No		No	No	No	No
10	68176604	7098029	cg13547913	cg13547913|10:68176604	T	A	703	130.53	20.422	1.64118e-10	intron	unknown	CTNNA3	cg13547913	4	48831680	N_Shore	TSS1500;TSS1500;TSS1500	OCIAD1;OCIAD1;OCIAD1;OCIAD1;OCIAD1;OCIAD1;OCIAD1	19344924	trans	10	68176604	17		No	No										No		No	No	No	No
10	68179572	4746583	cg13547913	cg13547913|10:68179572	G	A	703	133.901	20.3168	4.37936e-11	intron	unknown	CTNNA3	cg13547913	4	48831680	N_Shore	TSS1500;TSS1500;TSS1500	OCIAD1;OCIAD1;OCIAD1;OCIAD1;OCIAD1;OCIAD1;OCIAD1	19347892	trans	10	68179572	17		No	No										No		No	No	No	No
10	68179970	10997109	cg13547913	cg13547913|10:68179970	G	A	703	133.901	20.3168	4.37936e-11	intron	unknown	CTNNA3	cg13547913	4	48831680	N_Shore	TSS1500;TSS1500;TSS1500	OCIAD1;OCIAD1;OCIAD1;OCIAD1;OCIAD1;OCIAD1;OCIAD1	19348290	trans	10	68179970	17		No	No										No		No	No	No	No
10	68180280	12256773	cg13547913	cg13547913|10:68180280	G	A	703	133.901	20.3168	4.37936e-11	intron	unknown	CTNNA3	cg13547913	4	48831680	N_Shore	TSS1500;TSS1500;TSS1500	OCIAD1;OCIAD1;OCIAD1;OCIAD1;OCIAD1;OCIAD1;OCIAD1	19348600	trans	10	68180280	17		No	No										No		No	No	No	No
10	68180306	12264563	cg13547913	cg13547913|10:68180306	C	T	703	133.901	20.3168	4.37936e-11	intron	unknown	CTNNA3	cg13547913	4	48831680	N_Shore	TSS1500;TSS1500;TSS1500	OCIAD1;OCIAD1;OCIAD1;OCIAD1;OCIAD1;OCIAD1;OCIAD1	19348626	trans	10	68180306	17		No	No										No		No	No	No	No
10	68180362	35813003	cg13547913	cg13547913|10:68180362	G	T	703	133.901	20.3168	4.37936e-11	intron	unknown	CTNNA3	cg13547913	4	48831680	N_Shore	TSS1500;TSS1500;TSS1500	OCIAD1;OCIAD1;OCIAD1;OCIAD1;OCIAD1;OCIAD1;OCIAD1	19348682	trans	10	68180362	17		No	No										No		No	No	No	No
10	68180417	11816343	cg13547913	cg13547913|10:68180417	C	T	703	133.901	20.3168	4.37936e-11	intron	unknown	CTNNA3	cg13547913	4	48831680	N_Shore	TSS1500;TSS1500;TSS1500	OCIAD1;OCIAD1;OCIAD1;OCIAD1;OCIAD1;OCIAD1;OCIAD1	19348737	trans	10	68180417	17		No	No										No		No	No	No	No
10	68181458	61867354	cg13547913	cg13547913|10:68181458	T	A	703	129.686	19.9586	8.15421e-11	intron	unknown	CTNNA3	cg13547913	4	48831680	N_Shore	TSS1500;TSS1500;TSS1500	OCIAD1;OCIAD1;OCIAD1;OCIAD1;OCIAD1;OCIAD1;OCIAD1	19349778	trans	10	68181458	17		No	No										No		No	No	No	No
10	68184193	34056410	cg13547913	cg13547913|10:68184193	A	T	703	129.686	19.9586	8.15421e-11	intron	unknown	CTNNA3	cg13547913	4	48831680	N_Shore	TSS1500;TSS1500;TSS1500	OCIAD1;OCIAD1;OCIAD1;OCIAD1;OCIAD1;OCIAD1;OCIAD1	19352513	trans	10	68184193	17		No	No										No		No	No	No	No
10	68186133	4451605	cg13547913	cg13547913|10:68186133	A	G	703	126.414	20.06	2.94272e-10	intron	unknown	CTNNA3	cg13547913	4	48831680	N_Shore	TSS1500;TSS1500;TSS1500	OCIAD1;OCIAD1;OCIAD1;OCIAD1;OCIAD1;OCIAD1;OCIAD1	19354453	trans	10	68186133	17		No	No										No		No	No	No	No
10	68186737	7896268	cg13547913	cg13547913|10:68186737	G	A	703	133.901	20.3168	4.37936e-11	intron	unknown	CTNNA3	cg13547913	4	48831680	N_Shore	TSS1500;TSS1500;TSS1500	OCIAD1;OCIAD1;OCIAD1;OCIAD1;OCIAD1;OCIAD1;OCIAD1	19355057	trans	10	68186737	17		No	No										No		No	No	No	No
10	68187518	11814588	cg13547913	cg13547913|10:68187518	A	G	703	133.901	20.3168	4.37936e-11	intron	unknown	CTNNA3	cg13547913	4	48831680	N_Shore	TSS1500;TSS1500;TSS1500	OCIAD1;OCIAD1;OCIAD1;OCIAD1;OCIAD1;OCIAD1;OCIAD1	19355838	trans	10	68187518	17		No	No										No		No	No	No	No
10	68192215	7898691	cg13547913	cg13547913|10:68192215	C	T	703	133.901	20.3168	4.37936e-11	intron	unknown	CTNNA3	cg13547913	4	48831680	N_Shore	TSS1500;TSS1500;TSS1500	OCIAD1;OCIAD1;OCIAD1;OCIAD1;OCIAD1;OCIAD1;OCIAD1	19360535	trans	10	68192215	17		No	No										No		No	No	No	No
10	68192276	7913571	cg13547913	cg13547913|10:68192276	C	T	703	133.901	20.3168	4.37936e-11	intron	unknown	CTNNA3	cg13547913	4	48831680	N_Shore	TSS1500;TSS1500;TSS1500	OCIAD1;OCIAD1;OCIAD1;OCIAD1;OCIAD1;OCIAD1;OCIAD1	19360596	trans	10	68192276	17		No	No										No		No	No	No	No
10	68192406	7913940	cg13547913	cg13547913|10:68192406	G	C	703	133.901	20.3168	4.37936e-11	intron	unknown	CTNNA3	cg13547913	4	48831680	N_Shore	TSS1500;TSS1500;TSS1500	OCIAD1;OCIAD1;OCIAD1;OCIAD1;OCIAD1;OCIAD1;OCIAD1	19360726	trans	10	68192406	17		No	No										No		No	No	No	No
10	68192714	4469771	cg13547913	cg13547913|10:68192714	G	T	703	133.901	20.3168	4.37936e-11	intron	unknown	CTNNA3	cg13547913	4	48831680	N_Shore	TSS1500;TSS1500;TSS1500	OCIAD1;OCIAD1;OCIAD1;OCIAD1;OCIAD1;OCIAD1;OCIAD1	19361034	trans	10	68192714	17		No	No										No		No	No	No	No
10	68192919	4271281	cg13547913	cg13547913|10:68192919	G	A	703	133.901	20.3168	4.37936e-11	intron	unknown	CTNNA3	cg13547913	4	48831680	N_Shore	TSS1500;TSS1500;TSS1500	OCIAD1;OCIAD1;OCIAD1;OCIAD1;OCIAD1;OCIAD1;OCIAD1	19361239	trans	10	68192919	17		No	No										No		No	No	No	No
10	68193381	79403210	cg13547913	cg13547913|10:68193381	C	T	703	133.901	20.3168	4.37936e-11	intron	unknown	CTNNA3	cg13547913	4	48831680	N_Shore	TSS1500;TSS1500;TSS1500	OCIAD1;OCIAD1;OCIAD1;OCIAD1;OCIAD1;OCIAD1;OCIAD1	19361701	trans	10	68193381	17		No	No										No		No	No	No	No
10	68193423	148415362	cg13547913	cg13547913|10:68193423	T	A	703	133.901	20.3168	4.37936e-11	intron	unknown	CTNNA3	cg13547913	4	48831680	N_Shore	TSS1500;TSS1500;TSS1500	OCIAD1;OCIAD1;OCIAD1;OCIAD1;OCIAD1;OCIAD1;OCIAD1	19361743	trans	10	68193423	17		No	No										No		No	No	No	No
10	68193518	79616652	cg13547913	cg13547913|10:68193518	A	G	703	133.901	20.3168	4.37936e-11	intron	unknown	CTNNA3	cg13547913	4	48831680	N_Shore	TSS1500;TSS1500;TSS1500	OCIAD1;OCIAD1;OCIAD1;OCIAD1;OCIAD1;OCIAD1;OCIAD1	19361838	trans	10	68193518	17		No	No										No		No	No	No	No
10	68194547	7476520	cg13547913	cg13547913|10:68194547	C	T	703	133.901	20.3168	4.37936e-11	intron	unknown	CTNNA3	cg13547913	4	48831680	N_Shore	TSS1500;TSS1500;TSS1500	OCIAD1;OCIAD1;OCIAD1;OCIAD1;OCIAD1;OCIAD1;OCIAD1	19362867	trans	10	68194547	17		No	No										No		No	No	No	No
10	68194942	7476920	cg13547913	cg13547913|10:68194942	A	T	703	133.901	20.3168	4.37936e-11	intron	unknown	CTNNA3	cg13547913	4	48831680	N_Shore	TSS1500;TSS1500;TSS1500	OCIAD1;OCIAD1;OCIAD1;OCIAD1;OCIAD1;OCIAD1;OCIAD1	19363262	trans	10	68194942	17		No	No										No		No	No	No	No
10	68196130	4341426	cg13547913	cg13547913|10:68196130	G	A	703	133.901	20.3168	4.37936e-11	intron	unknown	CTNNA3	cg13547913	4	48831680	N_Shore	TSS1500;TSS1500;TSS1500	OCIAD1;OCIAD1;OCIAD1;OCIAD1;OCIAD1;OCIAD1;OCIAD1	19364450	trans	10	68196130	17		No	No										No		No	No	No	No
10	68196403	12264327	cg13547913	cg13547913|10:68196403	A	G	703	133.901	20.3168	4.37936e-11	intron	unknown	CTNNA3	cg13547913	4	48831680	N_Shore	TSS1500;TSS1500;TSS1500	OCIAD1;OCIAD1;OCIAD1;OCIAD1;OCIAD1;OCIAD1;OCIAD1	19364723	trans	10	68196403	17		No	No										No		No	No	No	No
10	68196482	12249834	cg13547913	cg13547913|10:68196482	A	G	703	133.901	20.3168	4.37936e-11	intron	unknown	CTNNA3	cg13547913	4	48831680	N_Shore	TSS1500;TSS1500;TSS1500	OCIAD1;OCIAD1;OCIAD1;OCIAD1;OCIAD1;OCIAD1;OCIAD1	19364802	trans	10	68196482	17		No	No										No		No	No	No	No
10	68196636	11497934	cg13547913	cg13547913|10:68196636	G	T	703	133.901	20.3168	4.37936e-11	intron	unknown	CTNNA3	cg13547913	4	48831680	N_Shore	TSS1500;TSS1500;TSS1500	OCIAD1;OCIAD1;OCIAD1;OCIAD1;OCIAD1;OCIAD1;OCIAD1	19364956	trans	10	68196636	17		No	No										No		No	No	No	No
10	68196778	11497935	cg13547913	cg13547913|10:68196778	A	G	703	133.901	20.3168	4.37936e-11	intron	unknown	CTNNA3	cg13547913	4	48831680	N_Shore	TSS1500;TSS1500;TSS1500	OCIAD1;OCIAD1;OCIAD1;OCIAD1;OCIAD1;OCIAD1;OCIAD1	19365098	trans	10	68196778	17		No	No										No		No	No	No	No
10	68196852	2456661	cg13547913	cg13547913|10:68196852	C	T	703	133.901	20.3168	4.37936e-11	intron	unknown	CTNNA3	cg13547913	4	48831680	N_Shore	TSS1500;TSS1500;TSS1500	OCIAD1;OCIAD1;OCIAD1;OCIAD1;OCIAD1;OCIAD1;OCIAD1	19365172	trans	10	68196852	17		No	No										No		No	No	No	No
10	68197773	11817125	cg13547913	cg13547913|10:68197773	C	T	703	121.097	19.6217	6.76133e-10	intron	unknown	CTNNA3	cg13547913	4	48831680	N_Shore	TSS1500;TSS1500;TSS1500	OCIAD1;OCIAD1;OCIAD1;OCIAD1;OCIAD1;OCIAD1;OCIAD1	19366093	trans	10	68197773	17		No	No										No		No	No	No	No
10	68198506	7909006	cg13547913	cg13547913|10:68198506	C	A	703	133.901	20.3168	4.37936e-11	intron	unknown	CTNNA3	cg13547913	4	48831680	N_Shore	TSS1500;TSS1500;TSS1500	OCIAD1;OCIAD1;OCIAD1;OCIAD1;OCIAD1;OCIAD1;OCIAD1	19366826	trans	10	68198506	17		No	No										No		No	No	No	No
10	68198845	4522058	cg13547913	cg13547913|10:68198845	T	A	703	129.686	19.9586	8.15421e-11	intron	unknown	CTNNA3	cg13547913	4	48831680	N_Shore	TSS1500;TSS1500;TSS1500	OCIAD1;OCIAD1;OCIAD1;OCIAD1;OCIAD1;OCIAD1;OCIAD1	19367165	trans	10	68198845	17		No	No										No		No	No	No	No
10	68199048	4642967	cg13547913	cg13547913|10:68199048	T	A	703	129.686	19.9586	8.15421e-11	intron	unknown	CTNNA3	cg13547913	4	48831680	N_Shore	TSS1500;TSS1500;TSS1500	OCIAD1;OCIAD1;OCIAD1;OCIAD1;OCIAD1;OCIAD1;OCIAD1	19367368	trans	10	68199048	17		No	No										No		No	No	No	No
10	68199741	10400123	cg13547913	cg13547913|10:68199741	T	A	702	131.023	20.4232	1.4046e-10	intron	unknown	CTNNA3	cg13547913	4	48831680	N_Shore	TSS1500;TSS1500;TSS1500	OCIAD1;OCIAD1;OCIAD1;OCIAD1;OCIAD1;OCIAD1;OCIAD1	19368061	trans	10	68199741	17		No	No										No		No	No	No	No
10	68200490	28664174	cg13547913	cg13547913|10:68200490	C	T	703	129.686	19.9586	8.15421e-11	intron	unknown	CTNNA3	cg13547913	4	48831680	N_Shore	TSS1500;TSS1500;TSS1500	OCIAD1;OCIAD1;OCIAD1;OCIAD1;OCIAD1;OCIAD1;OCIAD1	19368810	trans	10	68200490	17		No	No										No		No	No	No	No
10	68200506	2135701	cg13547913	cg13547913|10:68200506	A	T	703	129.686	19.9586	8.15421e-11	intron	unknown	CTNNA3	cg13547913	4	48831680	N_Shore	TSS1500;TSS1500;TSS1500	OCIAD1;OCIAD1;OCIAD1;OCIAD1;OCIAD1;OCIAD1;OCIAD1	19368826	trans	10	68200506	17		No	No										No		No	No	No	No
10	68201653	4603191	cg13547913	cg13547913|10:68201653	A	G	703	129.686	19.9586	8.15421e-11	intron	unknown	CTNNA3	cg13547913	4	48831680	N_Shore	TSS1500;TSS1500;TSS1500	OCIAD1;OCIAD1;OCIAD1;OCIAD1;OCIAD1;OCIAD1;OCIAD1	19369973	trans	10	68201653	17		No	No										No		No	No	No	No
10	68209607	7071151	cg13547913	cg13547913|10:68209607	G	T	703	133.901	20.3168	4.37936e-11	intron	unknown	CTNNA3	cg13547913	4	48831680	N_Shore	TSS1500;TSS1500;TSS1500	OCIAD1;OCIAD1;OCIAD1;OCIAD1;OCIAD1;OCIAD1;OCIAD1	19377927	trans	10	68209607	17		No	No										No		No	No	No	No
10	68210713	4746591	cg13547913	cg13547913|10:68210713	A	G	703	129.686	19.9586	8.15421e-11	intron	unknown	CTNNA3	cg13547913	4	48831680	N_Shore	TSS1500;TSS1500;TSS1500	OCIAD1;OCIAD1;OCIAD1;OCIAD1;OCIAD1;OCIAD1;OCIAD1	19379033	trans	10	68210713	17		No	No										No		No	No	No	No
10	68212011	7100690	cg13547913	cg13547913|10:68212011	C	T	703	129.686	19.9586	8.15421e-11	intron	unknown	CTNNA3	cg13547913	4	48831680	N_Shore	TSS1500;TSS1500;TSS1500	OCIAD1;OCIAD1;OCIAD1;OCIAD1;OCIAD1;OCIAD1;OCIAD1	19380331	trans	10	68212011	17		No	No										No		No	No	No	No
10	68212907	4603199	cg13547913	cg13547913|10:68212907	C	A	703	129.686	19.9586	8.15421e-11	intron	unknown	CTNNA3	cg13547913	4	48831680	N_Shore	TSS1500;TSS1500;TSS1500	OCIAD1;OCIAD1;OCIAD1;OCIAD1;OCIAD1;OCIAD1;OCIAD1	19381227	trans	10	68212907	17		No	No										No		No	No	No	No
10	68214259	7901478	cg13547913	cg13547913|10:68214259	A	C	703	129.686	19.9586	8.15421e-11	intron	unknown	CTNNA3	cg13547913	4	48831680	N_Shore	TSS1500;TSS1500;TSS1500	OCIAD1;OCIAD1;OCIAD1;OCIAD1;OCIAD1;OCIAD1;OCIAD1	19382579	trans	10	68214259	17		No	No										No		No	No	No	No
10	68214473	4745898	cg13547913	cg13547913|10:68214473	C	A	703	129.686	19.9586	8.15421e-11	intron	unknown	CTNNA3	cg13547913	4	48831680	N_Shore	TSS1500;TSS1500;TSS1500	OCIAD1;OCIAD1;OCIAD1;OCIAD1;OCIAD1;OCIAD1;OCIAD1	19382793	trans	10	68214473	17		No	No										No		No	No	No	No
10	68214615	55692435	cg13547913	cg13547913|10:68214615	G	A	703	129.686	19.9586	8.15421e-11	intron	unknown	CTNNA3	cg13547913	4	48831680	N_Shore	TSS1500;TSS1500;TSS1500	OCIAD1;OCIAD1;OCIAD1;OCIAD1;OCIAD1;OCIAD1;OCIAD1	19382935	trans	10	68214615	17		No	No										No		No	No	No	No
10	71098351	75743765	cg08992189	cg08992189|10:71098351	T	A	703	-73.5432	9.82934	7.31962e-14	5-prime-UTR	unknown	HK1	cg08992189	10	71075007	N_Shelf	TSS1500;Body;Body;Body	HK1	23344	cis	10	71098351	18		No	No						No	cg08992189	10	71098295	Yes	56	Yes	Yes	No	Yes
10	71099986	6480403	cg08992189	cg08992189|10:71099986	T	C	703	-75.8097	9.83757	1.29679e-14	intron	unknown	HK1	cg08992189	10	71075007	N_Shelf	TSS1500;Body;Body;Body	HK1	24979	cis	10	71099986	18		No	No						No	cg08992189	10	71099913	Yes	73	Yes	Yes	No	Yes
10	71101136	72805696	cg08992189	cg08992189|10:71101136	T	C	703	-75.8257	9.85359	1.41229e-14	intron	unknown	HK1	cg08992189	10	71075007	N_Shelf	TSS1500;Body;Body;Body	HK1	26129	cis	10	71101136	18		No	No						No	cg08992189	10	71099913	Yes	1223	Yes	Yes	No	Yes
10	71107973	10823348	cg08992189	cg08992189|10:71107973	C	T	703	-98.5886	15.9275	6.02289e-10	intron	unknown	HK1	cg08992189	10	71075007	N_Shelf	TSS1500;Body;Body;Body	HK1	32966	cis	10	71107973	18		No	No						No	cg08992189	10	71099913	Yes	8060	Yes	Yes	No	Yes
10	71108149	11596193	cg08992189	cg08992189|10:71108149	T	G	703	-86.6125	11.3168	1.95651e-14	intron	unknown	HK1	cg08992189	10	71075007	N_Shelf	TSS1500;Body;Body;Body	HK1	33142	cis	10	71108149	18		No	No						No	cg08992189	10	71099913	Yes	8236	Yes	Yes	No	Yes
10	71108370	11816511	cg08992189	cg08992189|10:71108370	G	A	703	-98.5886	15.9275	6.02289e-10	intron	unknown	HK1	cg08992189	10	71075007	N_Shelf	TSS1500;Body;Body;Body	HK1	33363	cis	10	71108370	18		No	No						No	cg08992189	10	71099913	Yes	8457	Yes	Yes	No	Yes
10	71109160	66465245	cg08992189	cg08992189|10:71109160	G	A	703	-86.6125	11.3168	1.95651e-14	intron	unknown	HK1	cg08992189	10	71075007	N_Shelf	TSS1500;Body;Body;Body	HK1	34153	cis	10	71109160	18		No	No						No	cg08992189	10	71099913	Yes	9247	Yes	Yes	No	Yes
10	71109317	67711332	cg08992189	cg08992189|10:71109317	T	G	703	-98.5886	15.9275	6.02289e-10	intron	unknown	HK1	cg08992189	10	71075007	N_Shelf	TSS1500;Body;Body;Body	HK1	34310	cis	10	71109317	18		No	No						No	cg08992189	10	71099913	Yes	9404	Yes	Yes	No	Yes
10	71109698	10823349	cg08992189	cg08992189|10:71109698	T	C	703	-92.9383	10.0744	2.82918e-20	intron	unknown	HK1	cg08992189	10	71075007	N_Shelf	TSS1500;Body;Body;Body	HK1	34691	cis	10	71109698	18		No	No						No	cg08992189	10	71109406	Yes	292	Yes	Yes	No	Yes
10	71111034	74604511	cg08992189	cg08992189|10:71111034	C	T	703	-117.454	19.0036	6.38596e-10	intron	unknown	HK1	cg08992189	10	71075007	N_Shelf	TSS1500;Body;Body;Body	HK1	36027	cis	10	71111034	18		No	No						No	cg08992189	10	71109406	Yes	1628	Yes	Yes	No	Yes
10	71112531	11819725	cg08992189	cg08992189|10:71112531	A	G	703	-82.6081	11.2444	2.03318e-13	intron	unknown	HK1	cg08992189	10	71075007	N_Shelf	TSS1500;Body;Body;Body	HK1	37524	cis	10	71112531	18		No	No						No	cg08992189	10	71109406	Yes	3125	Yes	Yes	No	Yes
10	71113516	7092155	cg08992189	cg08992189|10:71113516	G	T	703	-91.8374	10.2167	2.49596e-19	intron	unknown	HK1	cg08992189	10	71075007	N_Shelf	TSS1500;Body;Body;Body	HK1	38509	cis	10	71113516	18		No	No						No	cg08992189	10	71112843	Yes	673	Yes	Yes	No	Yes
10	71114561	10998739	cg08992189	cg08992189|10:71114561	C	T	703	-98.5886	15.9275	6.02289e-10	intron	unknown	HK1	cg08992189	10	71075007	N_Shelf	TSS1500;Body;Body;Body	HK1	39554	cis	10	71114561	18		No	No	cg08992189|10:71114561	rs10998739	-0.315	0.045	9.02e-12	Yes	cg08992189	10	71114561	Yes	0	Yes	Yes	No	Yes
10	71114696	10823351	cg08992189	cg08992189|10:71114696	T	C	703	-93.3031	10.1035	2.58873e-20	intron	unknown	HK1	cg08992189	10	71075007	N_Shelf	TSS1500;Body;Body;Body	HK1	39689	cis	10	71114696	18		No	No	cg08992189|10:71114696	rs10823351	-0.315	0.045	9.02e-12	Yes	cg08992189	10	71114696	Yes	0	Yes	Yes	No	Yes
10	71114811	7097551	cg08992189	cg08992189|10:71114811	A	G	703	-93.2667	10.0992	2.58177e-20	intron	unknown	HK1	cg08992189	10	71075007	N_Shelf	TSS1500;Body;Body;Body	HK1	39804	cis	10	71114811	18		No	No	cg08992189|10:71114811	rs7097551	-0.317	0.045	6.768e-12	Yes	cg08992189	10	71114811	Yes	0	Yes	Yes	No	Yes
10	71115488	7067730	cg08992189	cg08992189|10:71115488	G	C	703	-94.0174	10.0923	1.21101e-20	intron	unknown	HK1	cg08992189	10	71075007	N_Shelf	TSS1500;Body;Body;Body	HK1	40481	cis	10	71115488	18		No	No	cg08992189|10:71115488	rs7067730	-0.338	0.066	5.24e-07	Yes	cg08992189	10	71115488	Yes	0	Yes	Yes	No	Yes
10	71115647	7067927	cg08992189	cg08992189|10:71115647	C	T	703	-76.6796	12.2695	4.11454e-10	intron	unknown	HK1	cg08992189	10	71075007	N_Shelf	TSS1500;Body;Body;Body	HK1	40640	cis	10	71115647	18		No	No	cg08992189|10:71115647	rs7067927	-0.232	0.049	3.342e-06	Yes	cg08992189	10	71115647	Yes	0	Yes	Yes	No	Yes
10	71115706	11597346	cg08992189	cg08992189|10:71115706	C	T	703	-92.2881	10.2516	2.21071e-19	intron	unknown	HK1	cg08992189	10	71075007	N_Shelf	TSS1500;Body;Body;Body	HK1	40699	cis	10	71115706	18		No	No						No	cg08992189	10	71115647	Yes	59	Yes	Yes	No	Yes
10	71116954	7076563	cg08992189	cg08992189|10:71116954	C	T	703	-92.2881	10.2516	2.21071e-19	intron	unknown	HK1	cg08992189	10	71075007	N_Shelf	TSS1500;Body;Body;Body	HK1	41947	cis	10	71116954	18		No	No	cg08992189|10:71116954	rs7076563	-0.236	0.049	2.347e-06	Yes	cg08992189	10	71116954	Yes	0	Yes	Yes	No	Yes
10	71117103	7076745	cg08992189	cg08992189|10:71117103	C	T	703	-91.924	10.2624	3.32584e-19	intron	unknown	HK1	cg08992189	10	71075007	N_Shelf	TSS1500;Body;Body;Body	HK1	42096	cis	10	71117103	18		No	No						No	cg08992189	10	71116954	Yes	149	Yes	Yes	No	Yes
10	71117462	10823353	cg08992189	cg08992189|10:71117462	G	A	703	-91.7249	10.2234	2.91112e-19	intron	unknown	HK1	cg08992189	10	71075007	N_Shelf	TSS1500;Body;Body;Body	HK1	42455	cis	10	71117462	18		No	No	cg08992189|10:71117462	rs10823353	-0.36	0.065	5.883e-08	Yes	cg08992189	10	71117462	Yes	0	Yes	Yes	No	Yes
10	71118585	10762285	cg08992189	cg08992189|10:71118585	C	G	703	-92.9616	10.0511	2.26731e-20	intron	unknown	HK1	cg08992189	10	71075007	N_Shelf	TSS1500;Body;Body;Body	HK1	43578	cis	10	71118585	18		No	No	cg08992189|10:71118585	rs10762285	-0.399	0.043	1.388e-18	Yes	cg08992189	10	71118585	Yes	0	Yes	Yes	No	Yes
10	71118888	72807722	cg08992189	cg08992189|10:71118888	T	C	703	-92.7377	10.0261	2.25354e-20	intron	unknown	HK1	cg08992189	10	71075007	N_Shelf	TSS1500;Body;Body;Body	HK1	43881	cis	10	71118888	18		No	No						No	cg08992189	10	71118585	Yes	303	Yes	Yes	No	Yes
10	71119208	7079157	cg08992189	cg08992189|10:71119208	A	G	703	-92.7377	10.0261	2.25354e-20	intron	unknown	HK1	cg08992189	10	71075007	N_Shelf	TSS1500;Body;Body;Body	HK1	44201	cis	10	71119208	18		No	No	cg08992189|10:71119208	rs7079157	-0.307	0.06	5.161e-07	Yes	cg08992189	10	71119208	Yes	0	Yes	Yes	No	Yes
10	71122008	10998743	cg08992189	cg08992189|10:71122008	A	G	703	-90.9835	10.0115	1.00954e-19	intron	unknown	HK1	cg08992189	10	71075007	N_Shelf	TSS1500;Body;Body;Body	HK1	47001	cis	10	71122008	18		No	No						No	cg08992189	10	71121736	Yes	272	Yes	Yes	No	Yes
10	71123127	10998744	cg08992189	cg08992189|10:71123127	A	T	703	-90.8489	10.0061	1.09225e-19	intron	unknown	HK1	cg08992189	10	71075007	N_Shelf	TSS1500;Body;Body;Body	HK1	48120	cis	10	71123127	18		No	No						No	cg08992189	10	71122713	Yes	414	Yes	Yes	No	Yes
10	71124146	11599654	cg08992189	cg08992189|10:71124146	G	A	703	-77.4368	10.7163	4.97121e-13	intron	unknown	HK1	cg08992189	10	71075007	N_Shelf	TSS1500;Body;Body;Body	HK1	49139	cis	10	71124146	18		No	No						No	cg08992189	10	71122713	Yes	1433	Yes	Yes	No	Yes
10	71124150	11599655	cg08992189	cg08992189|10:71124150	C	T	703	-100.256	16.1118	4.89182e-10	intron	unknown	HK1	cg08992189	10	71075007	N_Shelf	TSS1500;Body;Body;Body	HK1	49143	cis	10	71124150	18		No	No						No	cg08992189	10	71122713	Yes	1437	Yes	Yes	No	Yes
10	71124161	11599680	cg08992189	cg08992189|10:71124161	C	T	703	-100.256	16.1118	4.89182e-10	intron	unknown	HK1	cg08992189	10	71075007	N_Shelf	TSS1500;Body;Body;Body	HK1	49154	cis	10	71124161	18		No	No						No	cg08992189	10	71122713	Yes	1448	Yes	Yes	No	Yes
10	71124228	7909192	cg08992189	cg08992189|10:71124228	G	T	703	-100.256	16.1118	4.89182e-10	intron	unknown	HK1	cg08992189	10	71075007	N_Shelf	TSS1500;Body;Body;Body	HK1	49221	cis	10	71124228	18		No	No						No	cg08992189	10	71122713	Yes	1515	Yes	Yes	No	Yes
10	71125743	10998746	cg08992189	cg08992189|10:71125743	C	T	703	-86.678	11.3019	1.72899e-14	intron	unknown	HK1	cg08992189	10	71075007	N_Shelf	TSS1500;Body;Body;Body	HK1	50736	cis	10	71125743	18		No	No						No	cg08992189	10	71124843	Yes	900	Yes	Yes	No	Yes
10	71126188	73267649	cg08992189	cg08992189|10:71126188	T	C	703	-90.896	10.0043	1.03035e-19	intron	unknown	HK1	cg08992189	10	71075007	N_Shelf	TSS1500;Body;Body;Body	HK1	51181	cis	10	71126188	18		No	No						No	cg08992189	10	71125882	Yes	306	Yes	Yes	No	Yes
10	71131638	7917338	cg08992189	cg08992189|10:71131638	T	C	703	-82.6148	10.3787	1.72037e-15	intron	unknown	HK1	cg08992189	10	71075007	N_Shelf	TSS1500;Body;Body;Body	HK1	56631	cis	10	71131638	18		No	No						No	cg08992189	10	71128875	Yes	2763	Yes	Yes	No	Yes
10	79169362	4633404	cg13547913	cg13547913|10:79169362	C	G	703	74.1834	11.5171	1.18572e-10	intron	unknown	KCNMA1	cg13547913	4	48831680	N_Shore	TSS1500;TSS1500;TSS1500	OCIAD1;OCIAD1;OCIAD1;OCIAD1;OCIAD1;OCIAD1;OCIAD1	30337682	trans	10	79169362	19		No	No										No		No	No	No	No
10	79171064	3844119	cg13547913	cg13547913|10:79171064	G	A	703	83.2149	11.1812	9.88555e-14	intron	unknown	KCNMA1	cg13547913	4	48831680	N_Shore	TSS1500;TSS1500;TSS1500	OCIAD1;OCIAD1;OCIAD1;OCIAD1;OCIAD1;OCIAD1;OCIAD1	30339384	trans	10	79171064	19		No	No										No		No	No	No	No
10	115290365	12356274	cg13547913	cg13547913|10:115290365	A	G	703	-61.6421	9.6047	1.38155e-10	intergenic	unknown	none	cg13547913	4	48831680	N_Shore	TSS1500;TSS1500;TSS1500	OCIAD1;OCIAD1;OCIAD1;OCIAD1;OCIAD1;OCIAD1;OCIAD1	66458685	trans	10	115290365	20	Novel locus	locus replicated	No										No		No	No	Yes	Yes
10	115296495	2419834	cg13547913	cg13547913|10:115296495	A	G	703	-61.7844	9.58711	1.15958e-10	intergenic	unknown	none	cg13547913	4	48831680	N_Shore	TSS1500;TSS1500;TSS1500	OCIAD1;OCIAD1;OCIAD1;OCIAD1;OCIAD1;OCIAD1;OCIAD1	66464815	trans	10	115296495	20	Novel locus	locus replicated	No										No		No	No	Yes	Yes
10	115298288	11196365	cg13547913	cg13547913|10:115298288	T	G	703	-61.7844	9.58711	1.15958e-10	intergenic	unknown	none	cg13547913	4	48831680	N_Shore	TSS1500;TSS1500;TSS1500	OCIAD1;OCIAD1;OCIAD1;OCIAD1;OCIAD1;OCIAD1;OCIAD1	66466608	trans	10	115298288	20	Novel locus	locus replicated	No										No		No	No	Yes	Yes
10	115298906	7898594	cg13547913	cg13547913|10:115298906	T	C	703	-62.6697	9.58078	6.10302e-11	intergenic	unknown	none	cg13547913	4	48831680	N_Shore	TSS1500;TSS1500;TSS1500	OCIAD1;OCIAD1;OCIAD1;OCIAD1;OCIAD1;OCIAD1;OCIAD1	66467226	trans	10	115298906	20	Novel locus	locus replicated	No										No		No	No	Yes	Yes
10	115298957	55760941	cg13547913	cg13547913|10:115298957	G	A	703	-62.6058	9.58792	6.59233e-11	intergenic	unknown	none	cg13547913	4	48831680	N_Shore	TSS1500;TSS1500;TSS1500	OCIAD1;OCIAD1;OCIAD1;OCIAD1;OCIAD1;OCIAD1;OCIAD1	66467277	trans	10	115298957	20	Novel locus	locus replicated	No										No		No	No	Yes	Yes
10	115300285	1857320	cg13547913	cg13547913|10:115300285	C	T	703	-62.9236	9.60468	5.70214e-11	intergenic	unknown	none	cg13547913	4	48831680	N_Shore	TSS1500;TSS1500;TSS1500	OCIAD1;OCIAD1;OCIAD1;OCIAD1;OCIAD1;OCIAD1;OCIAD1	66468605	trans	10	115300285	20	Novel locus	locus replicated	No										No		No	No	Yes	Yes
10	115300382	1857319	cg13547913	cg13547913|10:115300382	A	T	703	-62.9889	9.59763	5.27477e-11	intergenic	unknown	none	cg13547913	4	48831680	N_Shore	TSS1500;TSS1500;TSS1500	OCIAD1;OCIAD1;OCIAD1;OCIAD1;OCIAD1;OCIAD1;OCIAD1	66468702	trans	10	115300382	20	Novel locus	locus replicated	No										No		No	No	Yes	Yes
10	115300407	11596601	cg13547913	cg13547913|10:115300407	G	A	703	-62.9889	9.59763	5.27477e-11	intergenic	unknown	none	cg13547913	4	48831680	N_Shore	TSS1500;TSS1500;TSS1500	OCIAD1;OCIAD1;OCIAD1;OCIAD1;OCIAD1;OCIAD1;OCIAD1	66468727	trans	10	115300407	20	Novel locus	locus replicated	No										No		No	No	Yes	Yes
10	115301699	10509979	cg13547913	cg13547913|10:115301699	T	C	703	-63.7829	9.53673	2.26045e-11	intergenic	unknown	none	cg13547913	4	48831680	N_Shore	TSS1500;TSS1500;TSS1500	OCIAD1;OCIAD1;OCIAD1;OCIAD1;OCIAD1;OCIAD1;OCIAD1	66470019	trans	10	115301699	20	Novel locus	locus replicated	No										No		No	No	Yes	Yes
10	115302658	4457677	cg13547913	cg13547913|10:115302658	A	G	703	-62.9889	9.59763	5.27477e-11	intergenic	unknown	none	cg13547913	4	48831680	N_Shore	TSS1500;TSS1500;TSS1500	OCIAD1;OCIAD1;OCIAD1;OCIAD1;OCIAD1;OCIAD1;OCIAD1	66470978	trans	10	115302658	20	Novel locus	locus replicated	No										No		No	No	Yes	Yes
10	115303435	57919847	cg13547913	cg13547913|10:115303435	T	C	703	-63.7829	9.53673	2.26045e-11	intergenic	unknown	none	cg13547913	4	48831680	N_Shore	TSS1500;TSS1500;TSS1500	OCIAD1;OCIAD1;OCIAD1;OCIAD1;OCIAD1;OCIAD1;OCIAD1	66471755	trans	10	115303435	20	Novel locus	locus replicated	No										No		No	No	Yes	Yes
10	115303743	1157916	cg13547913	cg13547913|10:115303743	G	A	703	-62.9889	9.59763	5.27477e-11	intergenic	unknown	none	cg13547913	4	48831680	N_Shore	TSS1500;TSS1500;TSS1500	OCIAD1;OCIAD1;OCIAD1;OCIAD1;OCIAD1;OCIAD1;OCIAD1	66472063	trans	10	115303743	20	Novel locus	locus replicated	No										No		No	No	Yes	Yes
10	115304399	4342960	cg13547913	cg13547913|10:115304399	A	G	703	-62.9889	9.59763	5.27477e-11	intergenic	unknown	none	cg13547913	4	48831680	N_Shore	TSS1500;TSS1500;TSS1500	OCIAD1;OCIAD1;OCIAD1;OCIAD1;OCIAD1;OCIAD1;OCIAD1	66472719	trans	10	115304399	20	Novel locus	locus replicated	No										No		No	No	Yes	Yes
10	115304614	11196368	cg13547913	cg13547913|10:115304614	G	A	703	-62.9889	9.59763	5.27477e-11	intergenic	unknown	none	cg13547913	4	48831680	N_Shore	TSS1500;TSS1500;TSS1500	OCIAD1;OCIAD1;OCIAD1;OCIAD1;OCIAD1;OCIAD1;OCIAD1	66472934	trans	10	115304614	20	Novel locus	locus replicated	No										No		No	No	Yes	Yes
10	115305727	118011654	cg13547913	cg13547913|10:115305727	T	C	703	-62.9889	9.59763	5.27477e-11	upstream-gene	unknown	none	cg13547913	4	48831680	N_Shore	TSS1500;TSS1500;TSS1500	OCIAD1;OCIAD1;OCIAD1;OCIAD1;OCIAD1;OCIAD1;OCIAD1	66474047	trans	10	115305727	20	Novel locus	locus replicated	No										No		No	No	Yes	Yes
10	115306261	4311988	cg13547913	cg13547913|10:115306261	A	G	703	-63.7829	9.53673	2.26045e-11	upstream-gene	unknown	none	cg13547913	4	48831680	N_Shore	TSS1500;TSS1500;TSS1500	OCIAD1;OCIAD1;OCIAD1;OCIAD1;OCIAD1;OCIAD1;OCIAD1	66474581	trans	10	115306261	20	Novel locus	locus replicated	No										No		No	No	Yes	Yes
10	115307040	10885471	cg13547913	cg13547913|10:115307040	T	C	703	-62.5953	9.57587	6.28596e-11	upstream-gene	unknown	none	cg13547913	4	48831680	N_Shore	TSS1500;TSS1500;TSS1500	OCIAD1;OCIAD1;OCIAD1;OCIAD1;OCIAD1;OCIAD1;OCIAD1	66475360	trans	10	115307040	20	Novel locus	locus replicated	No										No		No	No	Yes	Yes
10	115308927	76070905	cg13547913	cg13547913|10:115308927	A	G	703	-62.7552	9.58897	5.96855e-11	upstream-gene	upstream-variant-2KB	none	cg13547913	4	48831680	N_Shore	TSS1500;TSS1500;TSS1500	OCIAD1;OCIAD1;OCIAD1;OCIAD1;OCIAD1;OCIAD1;OCIAD1	66477247	trans	10	115308927	20	Novel locus	locus replicated	No										No		No	No	Yes	Yes
10	133819313	7894379	cg13547913	cg13547913|10:133819313	C	T	703	83.7944	13.1025	1.6023e-10	intergenic	unknown	none	cg13547913	4	48831680	N_Shore	TSS1500;TSS1500;TSS1500	OCIAD1;OCIAD1;OCIAD1;OCIAD1;OCIAD1;OCIAD1;OCIAD1	84987633	trans	10	133819313	21		No	No										No		No	No	No	No
11	65636509	659824	cg27305772	cg27305772|11:65636509	A	G	703	63.5778	9.77309	7.74929e-11	intron	intron-variant	EFEMP2	cg27305772	11	65630355	S_Shore	Body	CFL1	6154	cis	11	65636509	22		No	No	cg27305772|11:65636509	rs659824	-0.249	0.036	2.51e-11	Yes	cg27305772	11	65636509	Yes	0	Yes	Yes	No	Yes
11	65637076	570387	cg27305772	cg27305772|11:65637076	G	A	703	61.8253	9.95722	5.32889e-10	intron	intron-variant	EFEMP2	cg27305772	11	65630355	S_Shore	Body	CFL1	6721	cis	11	65637076	22		No	No	cg27305772|11:65637076	rs570387	-0.275	0.035	1.974e-14	Yes	cg27305772	11	65637076	Yes	0	Yes	Yes	No	Yes
11	65637273	501630	cg27305772	cg27305772|11:65637273	C	T	703	64.6146	9.98531	9.73757e-11	intron	intron-variant	EFEMP2	cg27305772	11	65630355	S_Shore	Body	CFL1	6918	cis	11	65637273	22		No	No						No	cg27305772	11	65637076	Yes	197	Yes	Yes	No	Yes
11	65637984	630394	cg27305772	cg27305772|11:65637984	G	A	703	69.6862	10.081	4.75879e-12	intron	intron-variant	EFEMP2	cg27305772	11	65630355	S_Shore	Body	CFL1	7629	cis	11	65637984	22		No	No	cg27305772|11:65637984	rs630394	-0.22	0.036	1.58e-09	Yes	cg27305772	11	65637984	Yes	0	Yes	Yes	No	Yes
11	65639374	2234458	cg27305772	cg27305772|11:65639374	A	G	703	65.304	9.75076	2.12262e-11	intron	intron-variant	EFEMP2	cg27305772	11	65630355	S_Shore	Body	CFL1	9019	cis	11	65639374	22		No	No	cg27305772|11:65639374	rs2234458	-0.193	0.035	7.436e-08	Yes	cg27305772	11	65639374	Yes	0	Yes	Yes	No	Yes
11	65640204	2303384	cg27305772	cg27305772|11:65640204	T	C	703	70.1361	10.1312	4.429e-12	non-coding-exon	nc-transcript-variant	EFEMP2	cg27305772	11	65630355	S_Shore	Body	CFL1	9849	cis	11	65640204	22		No	No	cg27305772|11:65640204	rs2303384	-0.214	0.032	1.117e-10	Yes	cg27305772	11	65640204	Yes	0	Yes	Yes	No	Yes
11	65640562	2303385	cg27305772	cg27305772|11:65640562	T	C	703	67.9294	10.3109	4.4547e-11	upstream-gene	upstream-variant-2KB	none	cg27305772	11	65630355	S_Shore	Body	CFL1	10207	cis	11	65640562	22		No	No	cg27305772|11:65640562	rs2303385	-0.214	0.032	1.117e-10	Yes	cg27305772	11	65640562	Yes	0	Yes	Yes	No	Yes
11	65640906	7940691	cg27305772	cg27305772|11:65640906	A	G	703	68.236	10.3798	4.90076e-11	upstream-gene	upstream-variant-2KB	none	cg27305772	11	65630355	S_Shore	Body	CFL1	10551	cis	11	65640906	22		No	No	cg27305772|11:65640906	rs7940691	-0.176	0.034	3.435e-07	Yes	cg27305772	11	65640906	Yes	0	Yes	Yes	No	Yes
11	65641033	10896064	cg27305772	cg27305772|11:65641033	T	C	703	68.2505	10.3559	4.38436e-11	upstream-gene	upstream-variant-2KB	none	cg27305772	11	65630355	S_Shore	Body	CFL1	10678	cis	11	65641033	22		No	No	cg27305772|11:65641033	rs10896064	-0.223	0.038	6.87e-09	Yes	cg27305772	11	65641033	Yes	0	Yes	Yes	No	Yes
11	65641931	625652	cg27305772	cg27305772|11:65641931	C	G	703	62.5811	9.97339	3.50067e-10	upstream-gene	upstream-variant-2KB	none	cg27305772	11	65630355	S_Shore	Body	CFL1	11576	cis	11	65641931	22		No	No	cg27305772|11:65641931	rs625652	-0.222	0.032	1.794e-11	Yes	cg27305772	11	65641931	Yes	0	Yes	Yes	No	Yes
11	65644027	583887	cg27305772	cg27305772|11:65644027	A	T	703	68.3588	10.3517	4.01149e-11	upstream-gene	unknown	none	cg27305772	11	65630355	S_Shore	Body	CFL1	13672	cis	11	65644027	22		No	No	cg27305772|11:65644027	rs583887	-0.18	0.034	2.347e-07	Yes	cg27305772	11	65644027	Yes	0	Yes	Yes	No	Yes
11	65604195	2376005	cg27305772	cg27305772|11:65604195	A	G	703	66.1648	9.75062	1.15529e-11	intron	unknown	SNX32	cg27305772	11	65630355	S_Shore	Body	CFL1	26160	cis	11	65604195	22		No	No						No	cg27305772	11	65603252	Yes	943	Yes	Yes	No	Yes
11	65599052	10791828	cg27305772	cg27305772|11:65599052	A	C	703	63.2358	9.646	5.53995e-11	3-prime-UTR	unknown	LOC101927853	cg27305772	11	65630355	S_Shore	Body	CFL1	31303	cis	11	65599052	22		No	No						No	cg27305772	11	65596546	Yes	2506	Yes	Yes	No	Yes
11	65594324	71455787	cg27305772	cg27305772|11:65594324	T	C	703	63.2358	9.646	5.53995e-11	intron	unknown	LOC101927853	cg27305772	11	65630355	S_Shore	Body	CFL1	36031	cis	11	65594324	22		No	No						No	cg27305772	11	65594295	Yes	29	Yes	Yes	No	Yes
11	65593756	61895733	cg27305772	cg27305772|11:65593756	A	C	703	63.2358	9.646	5.53995e-11	3-prime-UTR	unknown	LOC101927853	cg27305772	11	65630355	S_Shore	Body	CFL1	36599	cis	11	65593756	22		No	No						No	cg27305772	11	65593230	Yes	526	Yes	Yes	No	Yes
11	65586778	9971612	cg27305772	cg27305772|11:65586778	G	C	703	63.2358	9.646	5.53995e-11	downstream-gene	unknown	none	cg27305772	11	65630355	S_Shore	Body	CFL1	43577	cis	11	65586778	22		No	No						No	cg27305772	11	65586597	Yes	181	Yes	Yes	No	Yes
11	65586040	6591191	cg27305772	cg27305772|11:65586040	A	C	703	63.6705	9.62669	3.74183e-11	downstream-gene	unknown	none	cg27305772	11	65630355	S_Shore	Body	CFL1	44315	cis	11	65586040	22		No	No						No	cg27305772	11	65584733	Yes	1307	Yes	Yes	No	Yes
11	65584733	11227310	cg27305772	cg27305772|11:65584733	C	A	703	60.9056	9.67111	3.02122e-10	intergenic	unknown	none	cg27305772	11	65630355	S_Shore	Body	CFL1	45622	cis	11	65584733	22		No	No	cg27305772|11:65584733	rs11227310	0.185	0.04	6.157e-06	Yes	cg27305772	11	65584733	Yes	0	Yes	Yes	No	Yes
11	112082640	2518357	cg09777883	cg09777883|11:112082640	A	G	703	-68.1157	9.66799	1.84817e-12	intron	unknown	BCO2	cg09777883	11	112093696	N_Shelf	0	BCO2	11056	cis	11	112082640	23		No	No						No	cg09777883	11	112082493	Yes	147	Yes	Yes	No	Yes
11	112080384	10891343	cg09777883	cg09777883|11:112080384	T	A	703	-68.1157	9.66799	1.84817e-12	intron	unknown	BCO2	cg09777883	11	112093696	N_Shelf	0	BCO2	13312	cis	11	112080384	23		No	No						No	cg09777883	11	112080132	Yes	252	Yes	Yes	No	Yes
11	112080132	2564860	cg09777883	cg09777883|11:112080132	C	T	703	-68.1157	9.66799	1.84817e-12	intron	unknown	BCO2	cg09777883	11	112093696	N_Shelf	0	BCO2	13564	cis	11	112080132	23		No	No	cg09777883|11:112080132	rs2564860	-0.296	0.048	2.516e-09	Yes	cg09777883	11	112080132	Yes	0	Yes	Yes	No	Yes
11	112078415	11214133	cg09777883	cg09777883|11:112078415	C	T	703	-68.1157	9.66799	1.84817e-12	intron	unknown	BCO2	cg09777883	11	112093696	N_Shelf	0	BCO2	15281	cis	11	112078415	23		No	No						No	cg09777883	11	112078120	Yes	295	Yes	Yes	No	Yes
11	112078120	1972421	cg09777883	cg09777883|11:112078120	A	T	703	-68.1157	9.66799	1.84817e-12	intron	unknown	BCO2	cg09777883	11	112093696	N_Shelf	0	BCO2	15576	cis	11	112078120	23		No	No	cg09777883|11:112078120	rs1972421	-0.295	0.048	2.936e-09	Yes	cg09777883	11	112078120	Yes	0	Yes	Yes	No	Yes
11	112077198	10891342	cg09777883	cg09777883|11:112077198	C	T	703	-68.4107	9.73417	2.09673e-12	intron	unknown	BCO2	cg09777883	11	112093696	N_Shelf	0	BCO2	16498	cis	11	112077198	23		No	No						No	cg09777883	11	112076967	Yes	231	Yes	Yes	No	Yes
11	112075085	71478723	cg09777883	cg09777883|11:112075085	A	C	703	-68.1157	9.66799	1.84817e-12	intron	unknown	BCO2	cg09777883	11	112093696	N_Shelf	0	BCO2	18611	cis	11	112075085	23		No	No						No	cg09777883	11	112073481	Yes	1604	Yes	Yes	No	Yes
11	112073016	11214131	cg09777883	cg09777883|11:112073016	G	A	703	-68.1157	9.66799	1.84817e-12	intron	unknown	BCO2	cg09777883	11	112093696	N_Shelf	0	BCO2	20680	cis	11	112073016	23		No	No						No	cg09777883	11	112072930	Yes	86	Yes	Yes	No	Yes
11	112072301	10891340	cg09777883	cg09777883|11:112072301	G	T	703	-68.1157	9.66799	1.84817e-12	intron	unknown	BCO2	cg09777883	11	112093696	N_Shelf	0	BCO2	21395	cis	11	112072301	23		No	No						No	cg09777883	11	112072161	Yes	140	Yes	Yes	No	Yes
11	112069006	11214129	cg09777883	cg09777883|11:112069006	G	A	703	-68.1157	9.66799	1.84817e-12	intron	unknown	BCO2	cg09777883	11	112093696	N_Shelf	0	BCO2	24690	cis	11	112069006	23		No	No						No	cg09777883	11	112068973	Yes	33	Yes	Yes	No	Yes
11	112065933	57726702	cg09777883	cg09777883|11:112065933	A	C	703	-68.1157	9.66799	1.84817e-12	intron	unknown	BCO2	cg09777883	11	112093696	N_Shelf	0	BCO2	27763	cis	11	112065933	23		No	No						No	cg09777883	11	112065483	Yes	450	Yes	Yes	No	Yes
11	112061441	10891336	cg09777883	cg09777883|11:112061441	C	T	703	-68.1157	9.66799	1.84817e-12	intron	unknown	BCO2	cg09777883	11	112093696	N_Shelf	0	BCO2	32255	cis	11	112061441	23		No	No						No	cg09777883	11	112061361	Yes	80	Yes	Yes	No	Yes
11	112057306	12283162	cg09777883	cg09777883|11:112057306	G	A	703	-68.5183	9.65919	1.30681e-12	intron	unknown	BCO2	cg09777883	11	112093696	N_Shelf	0	BCO2	36390	cis	11	112057306	23		No	No						No	cg09777883	11	112057100	Yes	206	Yes	Yes	No	Yes
11	112056400	34389688	cg09777883	cg09777883|11:112056400	A	G	703	-68.5183	9.65919	1.30681e-12	intron	unknown	BCO2	cg09777883	11	112093696	N_Shelf	0	BCO2	37296	cis	11	112056400	23		No	No						No	cg09777883	11	112055979	Yes	421	Yes	Yes	No	Yes
11	112055979	2059959	cg09777883	cg09777883|11:112055979	T	C	703	65.8532	9.45103	3.21876e-12	intron	unknown	BCO2	cg09777883	11	112093696	N_Shelf	0	BCO2	37717	cis	11	112055979	23		No	No	cg09777883|11:112055979	rs2059959	-0.3	0.049	1.789e-09	Yes	cg09777883	11	112055979	Yes	0	Yes	Yes	No	Yes
11	112055356	4463877	cg09777883	cg09777883|11:112055356	G	A	703	-68.1948	9.69577	2.01473e-12	intron	unknown	BCO2	cg09777883	11	112093696	N_Shelf	0	BCO2	38340	cis	11	112055356	23		No	No	cg09777883|11:112055356	rs4463877	-0.261	0.049	1.989e-07	Yes	cg09777883	11	112055356	Yes	0	Yes	Yes	No	Yes
11	112044693	2553934	cg09777883	cg09777883|11:112044693	G	C	703	-69.9603	9.69089	5.23004e-13	upstream-gene	unknown	none	cg09777883	11	112093696	N_Shelf	0	BCO2	49003	cis	11	112044693	23		No	No						No	cg09777883	11	112044687	Yes	6	Yes	Yes	No	Yes
11	112042197	795468	cg09777883	cg09777883|11:112042197	C	T	703	-70.455	9.67266	3.24229e-13	intron	unknown	TEX12	cg09777883	11	112093696	N_Shelf	0	BCO2	51499	cis	11	112042197	23		No	No						No	cg09777883	11	112042071	Yes	126	Yes	Yes	No	Yes
11	112041597	11214107	cg09777883	cg09777883|11:112041597	A	G	703	-69.9603	9.69089	5.23004e-13	intron	unknown	TEX12	cg09777883	11	112093696	N_Shelf	0	BCO2	52099	cis	11	112041597	23		No	No						No	cg09777883	11	112040710	Yes	887	Yes	Yes	No	Yes
11	112038833	360713	cg09777883	cg09777883|11:112038833	G	A	703	-69.9603	9.69089	5.23004e-13	intron	unknown	TEX12	cg09777883	11	112093696	N_Shelf	0	BCO2	54863	cis	11	112038833	23		No	No						No	cg09777883	11	112033636	Yes	5197	Yes	Yes	No	Yes
11	112036149	360719	cg09777883	cg09777883|11:112036149	C	A	703	64.6986	9.58035	1.44559e-11	intron	unknown	TEX12	cg09777883	11	112093696	N_Shelf	0	BCO2	57547	cis	11	112036149	23		No	No						No	cg09777883	11	112033636	Yes	2513	Yes	Yes	No	Yes
11	112035507	1946519	cg09777883	cg09777883|11:112035507	G	T	703	64.6986	9.58035	1.44559e-11	intron	unknown	TEX12	cg09777883	11	112093696	N_Shelf	0	BCO2	58189	cis	11	112035507	23		No	No						No	cg09777883	11	112033636	Yes	1871	Yes	Yes	No	Yes
11	112034725	360717	cg09777883	cg09777883|11:112034725	G	A	703	-65.3369	9.71158	1.7232e-11	intron	unknown	IL18,TEX12	cg09777883	11	112093696	N_Shelf	0	BCO2	58971	cis	11	112034725	23		No	No						No	cg09777883	11	112033636	Yes	1089	Yes	Yes	No	Yes
11	112032046	360714	cg09777883	cg09777883|11:112032046	A	G	703	-68.0804	9.67059	1.92326e-12	intron	unknown	IL18,TEX12	cg09777883	11	112093696	N_Shelf	0	BCO2	61650	cis	11	112032046	23		No	No						No	cg09777883	11	112027364	Yes	4682	Yes	Yes	No	Yes
11	112031080	795467	cg09777883	cg09777883|11:112031080	T	A	703	65.0696	9.70018	1.97198e-11	intron	unknown	IL18,TEX12	cg09777883	11	112093696	N_Shelf	0	BCO2	62616	cis	11	112031080	23		No	No						No	cg09777883	11	112027364	Yes	3716	Yes	Yes	No	Yes
11	112028843	360723	cg09777883	cg09777883|11:112028843	C	A	703	-65.7425	9.75814	1.61473e-11	intron	unknown	IL18,TEX12	cg09777883	11	112093696	N_Shelf	0	BCO2	64853	cis	11	112028843	23		No	No						No	cg09777883	11	112027364	Yes	1479	Yes	Yes	No	Yes
11	112014986	3882892	cg09777883	cg09777883|11:112014986	T	G	703	67.5341	9.62988	2.33316e-12	intron	unknown	IL18,TEX12	cg09777883	11	112093696	N_Shelf	0	BCO2	78710	cis	11	112014986	23		No	No						No	cg09777883	11	112013786	Yes	1200	Yes	Yes	No	Yes
11	112014089	360727	cg09777883	cg09777883|11:112014089	A	G	703	-61.0913	9.75959	3.85937e-10	intron	unknown	IL18,TEX12	cg09777883	11	112093696	N_Shelf	0	BCO2	79607	cis	11	112014089	23		No	No						No	cg09777883	11	112013786	Yes	303	Yes	Yes	No	Yes
11	112010790	11214100	cg09777883	cg09777883|11:112010790	C	T	703	-61.0913	9.75959	3.85937e-10	intron	unknown	TEX12	cg09777883	11	112093696	N_Shelf	0	BCO2	82906	cis	11	112010790	23		No	No						No	cg09777883	11	112009892	Yes	898	Yes	Yes	No	Yes
17	1665424	58697961	cg11692409	cg11692409|17:1665424	G	A	703	-96.5985	9.98663	3.93516e-22	intron	intron-variant	SERPINF1	cg11692409	17	1665181	OpenSea	TSS200	SERPINF1;SERPINF1;SERPINF1	243	cis	17	1665424	24		locus replicated	No	cg11692409|17:1665424	rs58697961	0.34	0.048	5.784e-12	Yes	cg11692409	17	1665424	Yes	0	Yes	Yes	Yes	Yes
17	1664901	12948385	cg11692409	cg11692409|17:1664901	T	C	702	-94.6224	9.96969	2.28802e-21	upstream-gene	upstream-variant-2KB	none	cg11692409	17	1665181	OpenSea	TSS200	SERPINF1;SERPINF1;SERPINF1	280	cis	17	1664901	24		locus replicated	No	cg11692409|17:1664901	rs12948385	-0.435	0.053	4.44e-15	Yes	cg11692409	17	1664901	Yes	0	Yes	Yes	Yes	Yes
17	1665603	66498906	cg11692409	cg11692409|17:1665603	G	A	703	98.1997	10.3743	2.91654e-21	intron	intron-variant	SERPINF1	cg11692409	17	1665181	OpenSea	TSS200	SERPINF1;SERPINF1;SERPINF1	422	cis	17	1665603	24		locus replicated	No	cg11692409|17:1665603	rs66498906	0.222	0.043	4.344e-07	Yes	cg11692409	17	1665603	Yes	0	Yes	Yes	Yes	Yes
17	1665706	62088170	cg11692409	cg11692409|17:1665706	A	G	703	-95.9415	9.66672	3.24348e-23	intron	intron-variant	SERPINF1	cg11692409	17	1665181	OpenSea	TSS200	SERPINF1;SERPINF1;SERPINF1	525	cis	17	1665706	24		locus replicated	No	cg11692409|17:1665706	rs62088170	0.222	0.043	4.581e-07	Yes	cg11692409	17	1665706	Yes	0	Yes	Yes	Yes	Yes
17	1664469	12150053	cg11692409	cg11692409|17:1664469	C	T	703	86.7182	11.5728	6.71596e-14	upstream-gene	upstream-variant-2KB	none	cg11692409	17	1665181	OpenSea	TSS200	SERPINF1;SERPINF1;SERPINF1	712	cis	17	1664469	24		locus replicated	No	cg11692409|17:1664469	rs12150053	-0.435	0.053	4.44e-15	Yes	cg11692409	17	1664469	Yes	0	Yes	Yes	Yes	Yes
17	1666097	34107519	cg11692409	cg11692409|17:1666097	T	C	703	-95.9415	9.66672	3.24348e-23	intron	intron-variant	SERPINF1	cg11692409	17	1665181	OpenSea	TSS200	SERPINF1;SERPINF1;SERPINF1	916	cis	17	1666097	24		locus replicated	No	cg11692409|17:1666097	rs34107519	0.22	0.039	3.56e-08	Yes	cg11692409	17	1666097	Yes	0	Yes	Yes	Yes	Yes
17	1666132	72822439	cg11692409	cg11692409|17:1666132	G	A	703	-93.1822	10.0751	2.27065e-20	intron	intron-variant	SERPINF1	cg11692409	17	1665181	OpenSea	TSS200	SERPINF1;SERPINF1;SERPINF1	951	cis	17	1666132	24	Novel association	locus replicated	No						No	cg11692409	17	1666097	Yes	35	Yes	Yes	Yes	Yes
17	1667674	12450371	cg11692409	cg11692409|17:1667674	C	T	703	99.1366	10.3364	8.72259e-22	intron	intron-variant	SERPINF1	cg11692409	17	1665181	OpenSea	TSS200	SERPINF1;SERPINF1;SERPINF1	2493	cis	17	1667674	24		locus replicated	No	cg11692409|17:1667674	rs12450371	0.353	0.048	8.404e-13	Yes	cg11692409	17	1667674	Yes	0	Yes	Yes	Yes	Yes
17	1667724	12603486	cg11692409	cg11692409|17:1667724	C	T	703	99.567	10.316	4.83446e-22	intron	intron-variant	SERPINF1	cg11692409	17	1665181	OpenSea	TSS200	SERPINF1;SERPINF1;SERPINF1	2543	cis	17	1667724	24	Novel association	locus replicated	No						No	cg11692409	17	1667674	Yes	50	Yes	Yes	Yes	Yes
17	1662296	62088168	cg11692409	cg11692409|17:1662296	T	C	703	97.2972	10.3862	7.39415e-21	upstream-gene	unknown	none	cg11692409	17	1665181	OpenSea	TSS200	SERPINF1;SERPINF1;SERPINF1	2885	cis	17	1662296	24	Novel locus	locus replicated	No						No	cg10615580	17	79006347	Yes	77344051	No	No	Yes	Yes
17	1661829	59096313	cg11692409	cg11692409|17:1661829	G	A	703	-58.4276	9.40882	5.30265e-10	upstream-gene	unknown	none	cg11692409	17	1665181	OpenSea	TSS200	SERPINF1;SERPINF1;SERPINF1	3352	cis	17	1661829	24	Novel locus	locus replicated	No						No	cg10615580	17	79006347	Yes	77344518	No	No	Yes	Yes
17	1668648	11656349	cg11692409	cg11692409|17:1668648	A	G	703	-97.0457	9.95512	1.87544e-22	intron	intron-variant	SERPINF1	cg11692409	17	1665181	OpenSea	TSS200	SERPINF1;SERPINF1;SERPINF1	3467	cis	17	1668648	24		locus replicated	No	cg11692409|17:1668648	rs11656349	-0.457	0.046	8.247e-21	Yes	cg11692409	17	1668648	Yes	0	Yes	Yes	Yes	Yes
17	1668687	11653335	cg11692409	cg11692409|17:1668687	T	C	703	-97.0457	9.95512	1.87544e-22	intron	intron-variant	SERPINF1	cg11692409	17	1665181	OpenSea	TSS200	SERPINF1;SERPINF1;SERPINF1	3506	cis	17	1668687	24		locus replicated	No	cg11692409|17:1668687	rs11653335	-0.457	0.046	8.247e-21	Yes	cg11692409	17	1668687	Yes	0	Yes	Yes	Yes	Yes
17	1669755	12051737	cg11692409	cg11692409|17:1669755	C	T	703	-97.0457	9.95512	1.87544e-22	intron	intron-variant	SERPINF1	cg11692409	17	1665181	OpenSea	TSS200	SERPINF1;SERPINF1;SERPINF1	4574	cis	17	1669755	24		locus replicated	No	cg11692409|17:1669755	rs12051737	-0.457	0.046	8.247e-21	Yes	cg11692409	17	1669755	Yes	0	Yes	Yes	Yes	Yes
17	1669823	12051740	cg11692409	cg11692409|17:1669823	C	T	703	-97.0457	9.95512	1.87544e-22	intron	intron-variant	SERPINF1	cg11692409	17	1665181	OpenSea	TSS200	SERPINF1;SERPINF1;SERPINF1	4642	cis	17	1669823	24		locus replicated	No	cg11692409|17:1669823	rs12051740	-0.457	0.046	8.247e-21	Yes	cg11692409	17	1669823	Yes	0	Yes	Yes	Yes	Yes
17	1670499	72822445	cg11692409	cg11692409|17:1670499	C	G	703	-97.0457	9.95512	1.87544e-22	intron	intron-variant	SERPINF1	cg11692409	17	1665181	OpenSea	TSS200	SERPINF1;SERPINF1;SERPINF1	5318	cis	17	1670499	24	Novel association	locus replicated	No						No	cg11692409	17	1669823	Yes	676	Yes	Yes	Yes	Yes
17	1671272	12943466	cg11692409	cg11692409|17:1671272	G	A	703	98.2644	10.3297	1.85558e-21	intron	intron-variant	SERPINF1	cg11692409	17	1665181	OpenSea	TSS200	SERPINF1;SERPINF1;SERPINF1	6091	cis	17	1671272	24	Novel association	locus replicated	No						No	cg11692409	17	1670809	Yes	463	Yes	Yes	Yes	Yes
17	1673276	1136287	cg11692409	cg11692409|17:1673276	G	A	703	-96.976	10.0284	4.0401e-22	missense	missense	SERPINF1	cg11692409	17	1665181	OpenSea	TSS200	SERPINF1;SERPINF1;SERPINF1	8095	cis	17	1673276	24		locus replicated	No	cg11692409|17:1673276	rs1136287	-0.294	0.041	3.761e-12	Yes	cg11692409	17	1673276	Yes	0	Yes	Yes	Yes	Yes
17	1673405	12603825	cg11692409	cg11692409|17:1673405	T	C	703	93.4872	10.1718	3.8997e-20	intron	intron-variant	SERPINF1	cg11692409	17	1665181	OpenSea	TSS200	SERPINF1;SERPINF1;SERPINF1	8224	cis	17	1673405	24	Novel association	locus replicated	No						No	cg11692409	17	1673276	Yes	129	Yes	Yes	Yes	Yes
17	1673954	7208539	cg11692409	cg11692409|17:1673954	G	A	703	-96.9899	10.0113	3.3905e-22	intron	intron-variant	SERPINF1	cg11692409	17	1665181	OpenSea	TSS200	SERPINF1;SERPINF1;SERPINF1	8773	cis	17	1673954	24	Novel association	locus replicated	No						No	cg11692409	17	1673793	Yes	161	Yes	Yes	Yes	Yes
17	1674434	1804145	cg11692409	cg11692409|17:1674434	T	C	703	91.8614	10.9662	5.4408e-17	missense	missense	SERPINF1	cg11692409	17	1665181	OpenSea	TSS200	SERPINF1;SERPINF1;SERPINF1	9253	cis	17	1674434	24	Novel association	locus replicated	No						No	cg11692409	17	1674429	Yes	5	Yes	Yes	Yes	Yes
17	1675378	12103559	cg11692409	cg11692409|17:1675378	C	T	703	89.5248	10.8869	1.98161e-16	intron	intron-variant	SERPINF1	cg11692409	17	1665181	OpenSea	TSS200	SERPINF1;SERPINF1;SERPINF1	10197	cis	17	1675378	24	Novel association	locus replicated	No						No	cg11692409	17	1675138	Yes	240	Yes	Yes	Yes	Yes
17	1675596	5008945	cg11692409	cg11692409|17:1675596	A	G	703	70.7805	10.1434	2.99504e-12	intron	intron-variant	SERPINF1	cg11692409	17	1665181	OpenSea	TSS200	SERPINF1;SERPINF1;SERPINF1	10415	cis	17	1675596	24		locus replicated	No	cg11692409|17:1675596	rs5008945	0.233	0.043	8.13e-08	Yes	cg11692409	17	1675596	Yes	0	Yes	Yes	Yes	Yes
17	1675735	12453107	cg11692409	cg11692409|17:1675735	C	G	703	71.2315	10.1177	1.91881e-12	intron	intron-variant	SERPINF1	cg11692409	17	1665181	OpenSea	TSS200	SERPINF1;SERPINF1;SERPINF1	10554	cis	17	1675735	24		locus replicated	No	cg11692409|17:1675735	rs12453107	0.218	0.04	1.344e-07	Yes	cg11692409	17	1675735	Yes	0	Yes	Yes	Yes	Yes
17	1679793	2071021	cg11692409	cg11692409|17:1679793	C	T	703	87.8758	10.9309	9.03915e-16	intron	intron-variant	SERPINF1	cg11692409	17	1665181	OpenSea	TSS200	SERPINF1;SERPINF1;SERPINF1	14612	cis	17	1679793	24		locus replicated	No	cg11692409|17:1679793	rs2071021	0.268	0.051	3.14e-07	Yes	cg11692409	17	1679793	Yes	0	Yes	Yes	Yes	Yes
17	1679805	2071022	cg11692409	cg11692409|17:1679805	A	G	703	85.98	10.9323	3.69755e-15	intron	intron-variant	SERPINF1	cg11692409	17	1665181	OpenSea	TSS200	SERPINF1;SERPINF1;SERPINF1	14624	cis	17	1679805	24	Novel association	locus replicated	No						No	cg11692409	17	1679793	Yes	12	Yes	Yes	Yes	Yes
17	1680318	9889773	cg11692409	cg11692409|17:1680318	A	T	703	87.7506	10.9312	9.94531e-16	intron	intron-variant	SERPINF1	cg11692409	17	1665181	OpenSea	TSS200	SERPINF1;SERPINF1;SERPINF1	15137	cis	17	1680318	24		locus replicated	No	cg11692409|17:1680318	rs9889773	0.243	0.043	2.451e-08	Yes	cg11692409	17	1680318	Yes	0	Yes	Yes	Yes	Yes
17	1681172	11078634	cg11692409	cg11692409|17:1681172	A	G	703	68.3638	10.106	1.33606e-11	downstream-gene	downstream-variant-500B	none	cg11692409	17	1665181	OpenSea	TSS200	SERPINF1;SERPINF1;SERPINF1	15991	cis	17	1681172	24		locus replicated	No	cg11692409|17:1681172	rs11078634	0.268	0.051	3.14e-07	Yes	cg11692409	17	1681172	Yes	0	Yes	Yes	Yes	Yes
17	1681230	7217294	cg11692409	cg11692409|17:1681230	T	C	703	85.98	10.9323	3.69755e-15	downstream-gene	downstream-variant-500B	none	cg11692409	17	1665181	OpenSea	TSS200	SERPINF1;SERPINF1;SERPINF1	16049	cis	17	1681230	24	Novel association	locus replicated	No						No	cg11692409	17	1681172	Yes	58	Yes	Yes	Yes	Yes
17	1682427	7218269	cg11692409	cg11692409|17:1682427	G	A	703	87.7506	10.9312	9.94531e-16	downstream-gene	intron-variant	none	cg11692409	17	1665181	OpenSea	TSS200	SERPINF1;SERPINF1;SERPINF1	17246	cis	17	1682427	24	Novel association	locus replicated	No						No	cg11692409	17	1681172	Yes	1255	Yes	Yes	Yes	Yes
17	1683012	11062	cg11692409	cg11692409|17:1683012	A	G	703	67.7453	10.0973	1.95665e-11	3-prime-UTR	utr-variant-3-prime	SMYD4	cg11692409	17	1665181	OpenSea	TSS200	SERPINF1;SERPINF1;SERPINF1	17831	cis	17	1683012	24	Novel association	locus replicated	No						No	cg11692409	17	1682557	Yes	455	Yes	Yes	Yes	Yes
17	1683043	12951668	cg11692409	cg11692409|17:1683043	G	A	703	67.6371	10.1033	2.16353e-11	3-prime-UTR	utr-variant-3-prime	SMYD4	cg11692409	17	1665181	OpenSea	TSS200	SERPINF1;SERPINF1;SERPINF1	17862	cis	17	1683043	24	Novel association	locus replicated	No						No	cg11692409	17	1682557	Yes	486	Yes	Yes	Yes	Yes
17	1683317	73976121	cg11692409	cg11692409|17:1683317	G	T	703	85.98	10.9323	3.69755e-15	3-prime-UTR	utr-variant-3-prime	SMYD4	cg11692409	17	1665181	OpenSea	TSS200	SERPINF1;SERPINF1;SERPINF1	18136	cis	17	1683317	24	Novel association	locus replicated	No						No	cg11692409	17	1683284	Yes	33	Yes	Yes	Yes	Yes
17	1684418	55971207	cg11692409	cg11692409|17:1684418	A	C	703	87.7506	10.9312	9.94531e-16	3-prime-UTR	utr-variant-3-prime	SMYD4	cg11692409	17	1665181	OpenSea	TSS200	SERPINF1;SERPINF1;SERPINF1	19237	cis	17	1684418	24	Novel association	locus replicated	No						No	cg11692409	17	1683915	Yes	503	Yes	Yes	Yes	Yes
17	1685645	72822452	cg11692409	cg11692409|17:1685645	G	A	703	-91.5133	9.99182	5.24693e-20	intron	intron-variant	SMYD4	cg11692409	17	1665181	OpenSea	TSS200	SERPINF1;SERPINF1;SERPINF1	20464	cis	17	1685645	24		locus replicated	No	cg11692409|17:1685645	rs72822452	0.268	0.051	3.14e-07	Yes	cg11692409	17	1685645	Yes	0	Yes	Yes	Yes	Yes
17	1685675	72822453	cg11692409	cg11692409|17:1685675	C	A	703	87.7506	10.9312	9.94531e-16	intron	intron-variant	SMYD4	cg11692409	17	1665181	OpenSea	TSS200	SERPINF1;SERPINF1;SERPINF1	20494	cis	17	1685675	24		locus replicated	No	cg11692409|17:1685675	rs72822453	0.268	0.051	3.14e-07	Yes	cg11692409	17	1685675	Yes	0	Yes	Yes	Yes	Yes
17	1685848	4474730	cg11692409	cg11692409|17:1685848	G	A	703	87.7506	10.9312	9.94531e-16	intron	intron-variant	SMYD4	cg11692409	17	1665181	OpenSea	TSS200	SERPINF1;SERPINF1;SERPINF1	20667	cis	17	1685848	24		locus replicated	No	cg11692409|17:1685848	rs4474730	0.244	0.044	4.283e-08	Yes	cg11692409	17	1685848	Yes	0	Yes	Yes	Yes	Yes
17	1685976	62088125	cg11692409	cg11692409|17:1685976	C	T	703	70.4199	10.0838	2.88033e-12	intron	intron-variant	SMYD4	cg11692409	17	1665181	OpenSea	TSS200	SERPINF1;SERPINF1;SERPINF1	20795	cis	17	1685976	24		locus replicated	No	cg11692409|17:1685976	rs62088125	0.268	0.051	3.14e-07	Yes	cg11692409	17	1685976	Yes	0	Yes	Yes	Yes	Yes
17	1686410	9902398	cg11692409	cg11692409|17:1686410	G	T	703	87.7506	10.9312	9.94531e-16	missense	missense	SMYD4	cg11692409	17	1665181	OpenSea	TSS200	SERPINF1;SERPINF1;SERPINF1	21229	cis	17	1686410	24	Novel association	locus replicated	No						No	cg11692409	17	1685976	Yes	434	Yes	Yes	Yes	Yes
17	1686600	12149986	cg11692409	cg11692409|17:1686600	C	T	703	87.7506	10.9312	9.94531e-16	intron	intron-variant	SMYD4	cg11692409	17	1665181	OpenSea	TSS200	SERPINF1;SERPINF1;SERPINF1	21419	cis	17	1686600	24		locus replicated	No	cg11692409|17:1686600	rs12149986	-0.459	0.052	3.411e-17	Yes	cg11692409	17	1686600	Yes	0	Yes	Yes	Yes	Yes
17	1687178	9902811	cg11692409	cg11692409|17:1687178	G	A	703	-91.3966	9.99898	6.21132e-20	intron	unknown	SMYD4	cg11692409	17	1665181	OpenSea	TSS200	SERPINF1;SERPINF1;SERPINF1	21997	cis	17	1687178	24	Novel association	locus replicated	No						No	cg11692409	17	1686600	Yes	578	Yes	Yes	Yes	Yes
17	1689107	7215532	cg11692409	cg11692409|17:1689107	C	T	703	87.653	10.8054	4.97963e-16	intron	unknown	SMYD4	cg11692409	17	1665181	OpenSea	TSS200	SERPINF1;SERPINF1;SERPINF1	23926	cis	17	1689107	24		locus replicated	No	cg11692409|17:1689107	rs7215532	-0.312	0.041	1.465e-13	Yes	cg11692409	17	1689107	Yes	0	Yes	Yes	Yes	Yes
17	1689657	16951673	cg11692409	cg11692409|17:1689657	C	T	703	-90.097	9.73454	2.1344e-20	intron	unknown	SMYD4	cg11692409	17	1665181	OpenSea	TSS200	SERPINF1;SERPINF1;SERPINF1	24476	cis	17	1689657	24	Novel association	locus replicated	No						No	cg11692409	17	1689107	Yes	550	Yes	Yes	Yes	Yes
17	1690752	11549830	cg11692409	cg11692409|17:1690752	G	A	703	79.175	10.5323	5.58935e-14	missense	unknown	SMYD4	cg11692409	17	1665181	OpenSea	TSS200	SERPINF1;SERPINF1;SERPINF1	25571	cis	17	1690752	24	Novel association	locus replicated	No						No	cg11692409	17	1690305	Yes	447	Yes	Yes	Yes	Yes
17	1691737	62086360	cg11692409	cg11692409|17:1691737	G	A	703	65.5928	9.97103	4.75749e-11	intron	unknown	SMYD4	cg11692409	17	1665181	OpenSea	TSS200	SERPINF1;SERPINF1;SERPINF1	26556	cis	17	1691737	24	Novel association	locus replicated	No						No	cg11692409	17	1690305	Yes	1432	Yes	Yes	Yes	Yes
17	1691953	34589281	cg11692409	cg11692409|17:1691953	C	T	703	84.4523	10.8115	5.65861e-15	intron	unknown	SMYD4	cg11692409	17	1665181	OpenSea	TSS200	SERPINF1;SERPINF1;SERPINF1	26772	cis	17	1691953	24		locus replicated	No	cg11692409|17:1691953	rs34589281	-0.429	0.054	2.912e-14	Yes	cg11692409	17	1691953	Yes	0	Yes	Yes	Yes	Yes
17	1692114	8073376	cg11692409	cg11692409|17:1692114	C	T	703	-90.6041	9.87937	4.68481e-20	intron	unknown	SMYD4	cg11692409	17	1665181	OpenSea	TSS200	SERPINF1;SERPINF1;SERPINF1	26933	cis	17	1692114	24	Novel association	locus replicated	No						No	cg11692409	17	1691953	Yes	161	Yes	Yes	Yes	Yes
17	1693392	34241539	cg11692409	cg11692409|17:1693392	C	T	703	86.3391	11.5862	9.19933e-14	intron	unknown	SMYD4	cg11692409	17	1665181	OpenSea	TSS200	SERPINF1;SERPINF1;SERPINF1	28211	cis	17	1693392	24	Novel association	locus replicated	No						No	cg11692409	17	1692783	Yes	609	Yes	Yes	Yes	Yes
17	1693833	12604071	cg11692409	cg11692409|17:1693833	G	A	703	-75.341	9.65852	6.16755e-15	intron	unknown	SMYD4	cg11692409	17	1665181	OpenSea	TSS200	SERPINF1;SERPINF1;SERPINF1	28652	cis	17	1693833	24		locus replicated	No	cg11692409|17:1693833	rs12604071	-0.203	0.041	1.408e-06	Yes	cg11692409	17	1693833	Yes	0	Yes	Yes	Yes	Yes
17	1693849	146884053	cg11692409	cg11692409|17:1693849	C	T	703	72.8093	10.0542	4.43278e-13	intron	unknown	SMYD4	cg11692409	17	1665181	OpenSea	TSS200	SERPINF1;SERPINF1;SERPINF1	28668	cis	17	1693849	24	Novel association	locus replicated	No						No	cg11692409	17	1693833	Yes	16	Yes	Yes	Yes	Yes
17	1695780	4995138	cg11692409	cg11692409|17:1695780	T	A	703	72.5885	10.0513	5.13134e-13	intron	unknown	SMYD4	cg11692409	17	1665181	OpenSea	TSS200	SERPINF1;SERPINF1;SERPINF1	30599	cis	17	1695780	24	Novel association	locus replicated	No						No	cg11692409	17	1693833	Yes	1947	Yes	Yes	Yes	Yes
17	1696163	34088590	cg11692409	cg11692409|17:1696163	T	C	703	67.1716	9.97736	1.66892e-11	intron	unknown	SMYD4	cg11692409	17	1665181	OpenSea	TSS200	SERPINF1;SERPINF1;SERPINF1	30982	cis	17	1696163	24	Novel association	locus replicated	No						No	cg11692409	17	1693833	Yes	2330	Yes	Yes	Yes	Yes
17	1696644	12600664	cg11692409	cg11692409|17:1696644	G	A	703	67.2134	10.0445	2.20765e-11	intron	unknown	SMYD4	cg11692409	17	1665181	OpenSea	TSS200	SERPINF1;SERPINF1;SERPINF1	31463	cis	17	1696644	24	Novel association	locus replicated	No						No	cg11692409	17	1693833	Yes	2811	Yes	Yes	Yes	Yes
17	1696786	12602913	cg11692409	cg11692409|17:1696786	T	C	701	66.3604	10.0947	4.90484e-11	intron	unknown	SMYD4	cg11692409	17	1665181	OpenSea	TSS200	SERPINF1;SERPINF1;SERPINF1	31605	cis	17	1696786	24	Novel association	locus replicated	No						No	cg11692409	17	1693833	Yes	2953	Yes	Yes	Yes	Yes
17	1697061	76253868	cg11692409	cg11692409|17:1697061	G	A	703	68.4081	10.2518	2.50953e-11	intron	unknown	SMYD4	cg11692409	17	1665181	OpenSea	TSS200	SERPINF1;SERPINF1;SERPINF1	31880	cis	17	1697061	24	Novel association	locus replicated	No						No	cg11692409	17	1693833	Yes	3228	Yes	Yes	Yes	Yes
17	1699452	7211110	cg11692409	cg11692409|17:1699452	T	C	703	67.6546	10.2459	4.02604e-11	intron	unknown	SMYD4	cg11692409	17	1665181	OpenSea	TSS200	SERPINF1;SERPINF1;SERPINF1	34271	cis	17	1699452	24	Novel association	locus replicated	No						No	cg11692409	17	1693833	Yes	5619	Yes	Yes	Yes	Yes
17	1700082	5005394	cg11692409	cg11692409|17:1700082	A	G	703	68.9222	10.2886	2.10045e-11	intron	unknown	SMYD4	cg11692409	17	1665181	OpenSea	TSS200	SERPINF1;SERPINF1;SERPINF1	34901	cis	17	1700082	24	Novel association	locus replicated	No						No	cg11692409	17	1693833	Yes	6249	Yes	Yes	Yes	Yes
17	1700538	60597411	cg11692409	cg11692409|17:1700538	C	T	703	68.9222	10.2886	2.10045e-11	intron	unknown	SMYD4	cg11692409	17	1665181	OpenSea	TSS200	SERPINF1;SERPINF1;SERPINF1	35357	cis	17	1700538	24	Novel association	locus replicated	No						No	cg11692409	17	1693833	Yes	6705	Yes	Yes	Yes	Yes
17	1702361	67088690	cg11692409	cg11692409|17:1702361	G	C	703	-75.5873	9.66369	5.20787e-15	intron	unknown	SMYD4	cg11692409	17	1665181	OpenSea	TSS200	SERPINF1;SERPINF1;SERPINF1	37180	cis	17	1702361	24	Novel association	locus replicated	No						No	cg11692409	17	1702197	Yes	164	Yes	Yes	Yes	Yes
17	1702749	72822467	cg11692409	cg11692409|17:1702749	T	C	703	63.8224	9.78261	6.84277e-11	intron	unknown	SMYD4	cg11692409	17	1665181	OpenSea	TSS200	SERPINF1;SERPINF1;SERPINF1	37568	cis	17	1702749	24		locus replicated	No	cg11692409|17:1702749	rs72822467	-0.278	0.048	2.106e-08	Yes	cg11692409	17	1702749	Yes	0	Yes	Yes	Yes	Yes
17	1702750	6502974	cg11692409	cg11692409|17:1702750	C	T	703	-76.5748	9.69936	2.90721e-15	intron	unknown	SMYD4	cg11692409	17	1665181	OpenSea	TSS200	SERPINF1;SERPINF1;SERPINF1	37569	cis	17	1702750	24	Novel association	locus replicated	No						No	cg11692409	17	1702749	Yes	1	Yes	Yes	Yes	Yes
17	1702776	111877466	cg11692409	cg11692409|17:1702776	G	A	703	64.1334	9.77648	5.38166e-11	intron	unknown	SMYD4	cg11692409	17	1665181	OpenSea	TSS200	SERPINF1;SERPINF1;SERPINF1	37595	cis	17	1702776	24	Novel association	locus replicated	No						No	cg11692409	17	1702749	Yes	27	Yes	Yes	Yes	Yes
17	1704398	34564270	cg11692409	cg11692409|17:1704398	C	A	703	-76.1696	9.72058	4.6545e-15	intron	unknown	SMYD4	cg11692409	17	1665181	OpenSea	TSS200	SERPINF1;SERPINF1;SERPINF1	39217	cis	17	1704398	24	Novel association	locus replicated	No						No	cg11692409	17	1704296	Yes	102	Yes	Yes	Yes	Yes
17	1704595	57599098	cg11692409	cg11692409|17:1704595	C	T	703	-76.1039	9.69389	4.13688e-15	intron	unknown	SMYD4	cg11692409	17	1665181	OpenSea	TSS200	SERPINF1;SERPINF1;SERPINF1	39414	cis	17	1704595	24	Novel association	locus replicated	No						No	cg11692409	17	1704296	Yes	299	Yes	Yes	Yes	Yes
17	1706657	7216701	cg11692409	cg11692409|17:1706657	C	T	703	63.544	9.79131	8.59301e-11	intron	unknown	SMYD4	cg11692409	17	1665181	OpenSea	TSS200	SERPINF1;SERPINF1;SERPINF1	41476	cis	17	1706657	24	Novel association	locus replicated	No						No	cg11692409	17	1704296	Yes	2361	Yes	Yes	Yes	Yes
17	1707893	8072508	cg11692409	cg11692409|17:1707893	G	A	703	63.544	9.79131	8.59301e-11	intron	unknown	SMYD4	cg11692409	17	1665181	OpenSea	TSS200	SERPINF1;SERPINF1;SERPINF1	42712	cis	17	1707893	24	Novel association	locus replicated	No						No	cg11692409	17	1704296	Yes	3597	Yes	Yes	Yes	Yes
17	1709773	7217992	cg11692409	cg11692409|17:1709773	C	T	703	66.3278	9.87018	1.81695e-11	intron	unknown	SMYD4	cg11692409	17	1665181	OpenSea	TSS200	SERPINF1;SERPINF1;SERPINF1	44592	cis	17	1709773	24	Novel association	locus replicated	No						No	cg11692409	17	1704296	Yes	5477	Yes	Yes	Yes	Yes
17	1713325	9899299	cg11692409	cg11692409|17:1713325	G	A	703	72.4128	10.331	2.39554e-12	intron	unknown	SMYD4	cg11692409	17	1665181	OpenSea	TSS200	SERPINF1;SERPINF1;SERPINF1	48144	cis	17	1713325	24	Novel association	locus replicated	No						No	cg11692409	17	1704296	Yes	9029	Yes	Yes	Yes	Yes
17	1715435	7503422	cg11692409	cg11692409|17:1715435	T	C	703	64.8206	9.78171	3.43246e-11	intron	unknown	SMYD4	cg11692409	17	1665181	OpenSea	TSS200	SERPINF1;SERPINF1;SERPINF1	50254	cis	17	1715435	24	Novel association	locus replicated	No						No	cg11692409	17	1704296	Yes	11139	Yes	Yes	Yes	Yes
17	1716096	28496742	cg11692409	cg11692409|17:1716096	A	G	703	64.8206	9.78171	3.43246e-11	intron	unknown	SMYD4	cg11692409	17	1665181	OpenSea	TSS200	SERPINF1;SERPINF1;SERPINF1	50915	cis	17	1716096	24	Novel association	locus replicated	No						No	cg11692409	17	1704296	Yes	11800	Yes	Yes	Yes	Yes
17	1717220	35306985	cg11692409	cg11692409|17:1717220	A	C	703	-75.2973	9.62109	5.02559e-15	intron	unknown	SMYD4	cg11692409	17	1665181	OpenSea	TSS200	SERPINF1;SERPINF1;SERPINF1	52039	cis	17	1717220	24	Novel association	locus replicated	No						No	cg11692409	17	1704296	Yes	12924	Yes	Yes	Yes	Yes
17	1717275	12953068	cg11692409	cg11692409|17:1717275	C	A	703	64.0916	9.77118	5.40784e-11	intron	unknown	SMYD4	cg11692409	17	1665181	OpenSea	TSS200	SERPINF1;SERPINF1;SERPINF1	52094	cis	17	1717275	24	Novel association	locus replicated	No						No	cg11692409	17	1704296	Yes	12979	Yes	Yes	Yes	Yes
17	1717347	67551635	cg11692409	cg11692409|17:1717347	C	A	703	74.5384	10.4465	9.66126e-13	intron	unknown	SMYD4	cg11692409	17	1665181	OpenSea	TSS200	SERPINF1;SERPINF1;SERPINF1	52166	cis	17	1717347	24		locus replicated	No	cg11692409|17:1717347	rs67551635	-0.305	0.05	2.16e-09	Yes	cg11692409	17	1717347	Yes	0	Yes	Yes	Yes	Yes
17	1717695	11656931	cg11692409	cg11692409|17:1717695	G	A	703	-74.9893	9.6149	6.22617e-15	intron	unknown	SMYD4	cg11692409	17	1665181	OpenSea	TSS200	SERPINF1;SERPINF1;SERPINF1	52514	cis	17	1717695	24	Novel association	locus replicated	No						No	cg11692409	17	1717347	Yes	348	Yes	Yes	Yes	Yes
17	1718125	72822481	cg11692409	cg11692409|17:1718125	G	A	703	65.6046	9.70547	1.38419e-11	intron	unknown	SMYD4	cg11692409	17	1665181	OpenSea	TSS200	SERPINF1;SERPINF1;SERPINF1	52944	cis	17	1718125	24	Novel association	locus replicated	No						No	cg11692409	17	1717347	Yes	778	Yes	Yes	Yes	Yes
17	1719240	9675031	cg11692409	cg11692409|17:1719240	C	T	703	-64.7348	9.3396	4.17224e-12	intron	unknown	SMYD4	cg11692409	17	1665181	OpenSea	TSS200	SERPINF1;SERPINF1;SERPINF1	54059	cis	17	1719240	24	Novel association	locus replicated	No						No	cg11692409	17	1717347	Yes	1893	Yes	Yes	Yes	Yes
17	1719644	144269025	cg11692409	cg11692409|17:1719644	C	T	703	-75.1908	9.63995	6.19478e-15	intron	unknown	SMYD4	cg11692409	17	1665181	OpenSea	TSS200	SERPINF1;SERPINF1;SERPINF1	54463	cis	17	1719644	24	Novel association	locus replicated	No						No	cg11692409	17	1717347	Yes	2297	Yes	Yes	Yes	Yes
17	1719951	9909040	cg11692409	cg11692409|17:1719951	C	T	703	-72.6682	9.51527	2.22325e-14	intron	unknown	SMYD4	cg11692409	17	1665181	OpenSea	TSS200	SERPINF1;SERPINF1;SERPINF1	54770	cis	17	1719951	24	Novel association	locus replicated	No						No	cg11692409	17	1717347	Yes	2604	Yes	Yes	Yes	Yes
17	1721071	72822482	cg11692409	cg11692409|17:1721071	A	G	703	63.0459	9.7359	9.44314e-11	intron	unknown	SMYD4	cg11692409	17	1665181	OpenSea	TSS200	SERPINF1;SERPINF1;SERPINF1	55890	cis	17	1721071	24	Novel association	locus replicated	No						No	cg11692409	17	1717347	Yes	3724	Yes	Yes	Yes	Yes
17	1721613	9914094	cg11692409	cg11692409|17:1721613	T	G	703	63.086	9.57387	4.41634e-11	intron	unknown	SMYD4	cg11692409	17	1665181	OpenSea	TSS200	SERPINF1;SERPINF1;SERPINF1	56432	cis	17	1721613	24	Novel association	locus replicated	No						No	cg11692409	17	1717347	Yes	4266	Yes	Yes	Yes	Yes
17	1721624	72822483	cg11692409	cg11692409|17:1721624	A	T	703	64.1944	9.61469	2.44386e-11	intron	unknown	SMYD4	cg11692409	17	1665181	OpenSea	TSS200	SERPINF1;SERPINF1;SERPINF1	56443	cis	17	1721624	24	Novel association	locus replicated	No						No	cg11692409	17	1717347	Yes	4277	Yes	Yes	Yes	Yes
17	1722903	9895036	cg11692409	cg11692409|17:1722903	T	A	703	64.6781	9.76351	3.48484e-11	intron	unknown	SMYD4	cg11692409	17	1665181	OpenSea	TSS200	SERPINF1;SERPINF1;SERPINF1	57722	cis	17	1722903	24	Novel association	locus replicated	No						No	cg11692409	17	1717347	Yes	5556	Yes	Yes	Yes	Yes
17	1722912	58359867	cg11692409	cg11692409|17:1722912	C	T	703	64.8206	9.78171	3.43246e-11	intron	unknown	SMYD4	cg11692409	17	1665181	OpenSea	TSS200	SERPINF1;SERPINF1;SERPINF1	57731	cis	17	1722912	24	Novel association	locus replicated	No						No	cg11692409	17	1717347	Yes	5565	Yes	Yes	Yes	Yes
17	1724701	9912024	cg11692409	cg11692409|17:1724701	T	C	703	64.1944	9.61469	2.44386e-11	intron	unknown	SMYD4	cg11692409	17	1665181	OpenSea	TSS200	SERPINF1;SERPINF1;SERPINF1	59520	cis	17	1724701	24	Novel association	locus replicated	No						No	cg11692409	17	1717347	Yes	7354	Yes	Yes	Yes	Yes
17	1725133	7501548	cg11692409	cg11692409|17:1725133	T	C	703	64.1944	9.61469	2.44386e-11	intron	unknown	SMYD4	cg11692409	17	1665181	OpenSea	TSS200	SERPINF1;SERPINF1;SERPINF1	59952	cis	17	1725133	24	Novel association	locus replicated	No						No	cg11692409	17	1717347	Yes	7786	Yes	Yes	Yes	Yes
17	1725134	7502036	cg11692409	cg11692409|17:1725134	A	G	703	62.947	9.6492	6.86648e-11	intron	unknown	SMYD4	cg11692409	17	1665181	OpenSea	TSS200	SERPINF1;SERPINF1;SERPINF1	59953	cis	17	1725134	24	Novel association	locus replicated	No						No	cg11692409	17	1717347	Yes	7787	Yes	Yes	Yes	Yes
17	1725273	7503672	cg11692409	cg11692409|17:1725273	T	A	703	62.947	9.6492	6.86648e-11	intron	unknown	SMYD4	cg11692409	17	1665181	OpenSea	TSS200	SERPINF1;SERPINF1;SERPINF1	60092	cis	17	1725273	24	Novel association	locus replicated	No						No	cg11692409	17	1717347	Yes	7926	Yes	Yes	Yes	Yes
17	1727298	719913	cg11692409	cg11692409|17:1727298	T	C	703	63.7581	9.66705	4.24083e-11	intron	unknown	SMYD4	cg11692409	17	1665181	OpenSea	TSS200	SERPINF1;SERPINF1;SERPINF1	62117	cis	17	1727298	24	Novel association	locus replicated	No						No	cg11692409	17	1717347	Yes	9951	Yes	Yes	Yes	Yes
17	1727420	1989260	cg11692409	cg11692409|17:1727420	G	A	703	64.8206	9.78171	3.43246e-11	intron	unknown	SMYD4	cg11692409	17	1665181	OpenSea	TSS200	SERPINF1;SERPINF1;SERPINF1	62239	cis	17	1727420	24	Novel association	locus replicated	No						No	cg11692409	17	1717347	Yes	10073	Yes	Yes	Yes	Yes
17	1727778	72822488	cg11692409	cg11692409|17:1727778	T	C	703	64.6781	9.76351	3.48484e-11	intron	unknown	SMYD4	cg11692409	17	1665181	OpenSea	TSS200	SERPINF1;SERPINF1;SERPINF1	62597	cis	17	1727778	24	Novel association	locus replicated	No						No	cg11692409	17	1717347	Yes	10431	Yes	Yes	Yes	Yes
17	1728048	6503000	cg11692409	cg11692409|17:1728048	G	A	703	64.3164	9.62766	2.38339e-11	intron	unknown	SMYD4	cg11692409	17	1665181	OpenSea	TSS200	SERPINF1;SERPINF1;SERPINF1	62867	cis	17	1728048	24	Novel association	locus replicated	No						No	cg11692409	17	1717347	Yes	10701	Yes	Yes	Yes	Yes
17	1728633	61377876	cg11692409	cg11692409|17:1728633	G	C	703	64.1944	9.61469	2.44386e-11	intron	unknown	SMYD4	cg11692409	17	1665181	OpenSea	TSS200	SERPINF1;SERPINF1;SERPINF1	63452	cis	17	1728633	24	Novel association	locus replicated	No						No	cg11692409	17	1717347	Yes	11286	Yes	Yes	Yes	Yes
17	1728880	9916115	cg11692409	cg11692409|17:1728880	T	C	703	-75.1899	9.63034	5.8282e-15	intron	unknown	SMYD4	cg11692409	17	1665181	OpenSea	TSS200	SERPINF1;SERPINF1;SERPINF1	63699	cis	17	1728880	24	Novel association	locus replicated	No						No	cg11692409	17	1717347	Yes	11533	Yes	Yes	Yes	Yes
17	1729236	75318814	cg11692409	cg11692409|17:1729236	G	C	703	64.4484	9.74841	3.81306e-11	intron	unknown	SMYD4	cg11692409	17	1665181	OpenSea	TSS200	SERPINF1;SERPINF1;SERPINF1	64055	cis	17	1729236	24	Novel association	locus replicated	No						No	cg11692409	17	1717347	Yes	11889	Yes	Yes	Yes	Yes
17	1730508	9897461	cg11692409	cg11692409|17:1730508	G	A	697	-75.2825	9.63885	5.70426e-15	intron	unknown	SMYD4	cg11692409	17	1665181	OpenSea	TSS200	SERPINF1;SERPINF1;SERPINF1	65327	cis	17	1730508	24	Novel association	locus replicated	No						No	cg11692409	17	1717347	Yes	13161	Yes	Yes	Yes	Yes
17	1731268	8067660	cg11692409	cg11692409|17:1731268	T	C	703	64.1944	9.61469	2.44386e-11	synonymous	unknown	SMYD4	cg11692409	17	1665181	OpenSea	TSS200	SERPINF1;SERPINF1;SERPINF1	66087	cis	17	1731268	24	Novel association	locus replicated	No						No	cg11692409	17	1717347	Yes	13921	Yes	Yes	Yes	Yes
17	1731623	8068298	cg11692409	cg11692409|17:1731623	C	T	703	64.2412	9.78662	5.23164e-11	intron	unknown	SMYD4	cg11692409	17	1665181	OpenSea	TSS200	SERPINF1;SERPINF1;SERPINF1	66442	cis	17	1731623	24	Novel association	locus replicated	No						No	cg11692409	17	1717347	Yes	14276	Yes	Yes	Yes	Yes
17	1732170	7222901	cg11692409	cg11692409|17:1732170	C	T	703	64.2214	9.62107	2.47104e-11	intron	unknown	SMYD4	cg11692409	17	1665181	OpenSea	TSS200	SERPINF1;SERPINF1;SERPINF1	66989	cis	17	1732170	24	Novel association	locus replicated	No						No	cg11692409	17	1717347	Yes	14823	Yes	Yes	Yes	Yes
17	1732300	12952857	cg11692409	cg11692409|17:1732300	T	C	703	64.5282	9.7482	3.60427e-11	intron	unknown	SMYD4	cg11692409	17	1665181	OpenSea	TSS200	SERPINF1;SERPINF1;SERPINF1	67119	cis	17	1732300	24	Novel association	locus replicated	No						No	cg11692409	17	1717347	Yes	14953	Yes	Yes	Yes	Yes
17	1732977	8065937	cg11692409	cg11692409|17:1732977	C	T	703	64.5282	9.7482	3.60427e-11	intron	unknown	SMYD4	cg11692409	17	1665181	OpenSea	TSS200	SERPINF1;SERPINF1;SERPINF1	67796	cis	17	1732977	24	Novel association	locus replicated	No						No	cg11692409	17	1717347	Yes	15630	Yes	Yes	Yes	Yes
17	1733092	8074207	cg11692409	cg11692409|17:1733092	T	G	703	62.5341	9.7362	1.33748e-10	5-prime-UTR	unknown	SMYD4	cg11692409	17	1665181	OpenSea	TSS200	SERPINF1;SERPINF1;SERPINF1	67911	cis	17	1733092	24	Novel association	locus replicated	No						No	cg11692409	17	1717347	Yes	15745	Yes	Yes	Yes	Yes
17	1733139	17338501	cg11692409	cg11692409|17:1733139	A	T	703	63.221	9.72797	8.09152e-11	5-prime-UTR	unknown	SMYD4	cg11692409	17	1665181	OpenSea	TSS200	SERPINF1;SERPINF1;SERPINF1	67958	cis	17	1733139	24	Novel association	locus replicated	No						No	cg11692409	17	1717347	Yes	15792	Yes	Yes	Yes	Yes
17	1734655	17291773	cg11692409	cg11692409|17:1734655	G	A	703	62.9927	9.66117	7.0216e-11	intron	intron-variant	RPA1	cg11692409	17	1665181	OpenSea	TSS200	SERPINF1;SERPINF1;SERPINF1	69474	cis	17	1734655	24	Novel association	locus replicated	No						No	cg11692409	17	1717347	Yes	17308	Yes	Yes	Yes	Yes
17	1735444	35063956	cg11692409	cg11692409|17:1735444	C	T	703	64.1875	10.1836	2.91955e-10	intron	intron-variant	RPA1	cg11692409	17	1665181	OpenSea	TSS200	SERPINF1;SERPINF1;SERPINF1	70263	cis	17	1735444	24	Novel association	locus replicated	No						No	cg11692409	17	1717347	Yes	18097	Yes	Yes	Yes	Yes
17	1736289	11656726	cg11692409	cg11692409|17:1736289	C	T	703	-68.0914	10.0831	1.44825e-11	intron	intron-variant	RPA1	cg11692409	17	1665181	OpenSea	TSS200	SERPINF1;SERPINF1;SERPINF1	71108	cis	17	1736289	24	Novel association	locus replicated	No						No	cg11692409	17	1735970	Yes	319	Yes	Yes	Yes	Yes
17	1737515	35254243	cg11692409	cg11692409|17:1737515	C	T	703	-68.1124	10.1196	1.68807e-11	intron	intron-variant	RPA1	cg11692409	17	1665181	OpenSea	TSS200	SERPINF1;SERPINF1;SERPINF1	72334	cis	17	1737515	24	Novel association	locus replicated	No						No	cg11692409	17	1736886	Yes	629	Yes	Yes	Yes	Yes
17	1739388	7225567	cg11692409	cg11692409|17:1739388	C	T	703	-67.7976	10.0746	1.70164e-11	intron	intron-variant	RPA1	cg11692409	17	1665181	OpenSea	TSS200	SERPINF1;SERPINF1;SERPINF1	74207	cis	17	1739388	24	Novel association	locus replicated	No						No	cg11692409	17	1736886	Yes	2502	Yes	Yes	Yes	Yes
17	1739431	7217324	cg11692409	cg11692409|17:1739431	T	C	703	-68.0914	10.0831	1.44825e-11	intron	intron-variant	RPA1	cg11692409	17	1665181	OpenSea	TSS200	SERPINF1;SERPINF1;SERPINF1	74250	cis	17	1739431	24	Novel association	locus replicated	No						No	cg11692409	17	1736886	Yes	2545	Yes	Yes	Yes	Yes
17	1740739	34772498	cg11692409	cg11692409|17:1740739	G	A	703	-67.7884	9.9089	7.85532e-12	intron	intron-variant	RPA1	cg11692409	17	1665181	OpenSea	TSS200	SERPINF1;SERPINF1;SERPINF1	75558	cis	17	1740739	24	Novel association	locus replicated	No						No	cg11692409	17	1736886	Yes	3853	Yes	Yes	Yes	Yes
17	1740832	72822496	cg11692409	cg11692409|17:1740832	C	T	703	-68.2368	9.90045	5.48996e-12	intron	intron-variant	RPA1	cg11692409	17	1665181	OpenSea	TSS200	SERPINF1;SERPINF1;SERPINF1	75651	cis	17	1740832	24	Novel association	locus replicated	No						No	cg11692409	17	1736886	Yes	3946	Yes	Yes	Yes	Yes
17	1741602	72822499	cg11692409	cg11692409|17:1741602	A	C	703	-68.2368	9.90045	5.48996e-12	intron	intron-variant	RPA1	cg11692409	17	1665181	OpenSea	TSS200	SERPINF1;SERPINF1;SERPINF1	76421	cis	17	1741602	24	Novel association	locus replicated	No						No	cg11692409	17	1736886	Yes	4716	Yes	Yes	Yes	Yes
17	1741984	12948323	cg11692409	cg11692409|17:1741984	A	G	703	-67.9396	9.89134	6.48397e-12	intron	intron-variant	RPA1	cg11692409	17	1665181	OpenSea	TSS200	SERPINF1;SERPINF1;SERPINF1	76803	cis	17	1741984	24	Novel association	locus replicated	No						No	cg11692409	17	1736886	Yes	5098	Yes	Yes	Yes	Yes
17	1742290	4790824	cg11692409	cg11692409|17:1742290	G	C	703	-68.2368	9.90045	5.48996e-12	intron	intron-variant	RPA1	cg11692409	17	1665181	OpenSea	TSS200	SERPINF1;SERPINF1;SERPINF1	77109	cis	17	1742290	24	Novel association	locus replicated	No						No	cg11692409	17	1736886	Yes	5404	Yes	Yes	Yes	Yes
17	1757377	11650870	cg11692409	cg11692409|17:1757377	T	A	703	-65.4085	9.80743	2.57055e-11	intron	intron-variant	RPA1	cg11692409	17	1665181	OpenSea	TSS200	SERPINF1;SERPINF1;SERPINF1	92196	cis	17	1757377	24	Novel association	locus replicated	No						No	cg11692409	17	1756986	Yes	391	Yes	Yes	Yes	Yes
17	1759799	7207141	cg11692409	cg11692409|17:1759799	C	T	703	-63.6529	9.80294	8.40061e-11	intron	intron-variant	RPA1	cg11692409	17	1665181	OpenSea	TSS200	SERPINF1;SERPINF1;SERPINF1	94618	cis	17	1759799	24		locus replicated	No	cg11692409|17:1759799	rs7207141	-0.25	0.05	9.979e-07	Yes	cg11692409	17	1759799	Yes	0	Yes	Yes	Yes	Yes
17	1759985	12953001	cg11692409	cg11692409|17:1759985	A	G	703	-63.6529	9.80294	8.40061e-11	intron	intron-variant	RPA1	cg11692409	17	1665181	OpenSea	TSS200	SERPINF1;SERPINF1;SERPINF1	94804	cis	17	1759985	24	Novel association	locus replicated	No						No	cg11692409	17	1759799	Yes	186	Yes	Yes	Yes	Yes
17	1764021	55966455	cg11692409	cg11692409|17:1764021	T	C	703	-65.2495	9.79086	2.65871e-11	intron	intron-variant	RPA1	cg11692409	17	1665181	OpenSea	TSS200	SERPINF1;SERPINF1;SERPINF1	98840	cis	17	1764021	24	Novel association	locus replicated	No						No	cg11692409	17	1763567	Yes	454	Yes	Yes	Yes	Yes
17	1765446	11650608	cg11692409	cg11692409|17:1765446	T	C	703	-66.3214	9.8149	1.40667e-11	intron	intron-variant	RPA1	cg11692409	17	1665181	OpenSea	TSS200	SERPINF1;SERPINF1;SERPINF1	100265	cis	17	1765446	24	Novel association	locus replicated	No						No	cg11692409	17	1765308	Yes	138	Yes	Yes	Yes	Yes
17	1765570	12946773	cg11692409	cg11692409|17:1765570	A	G	703	-69.2412	9.88543	2.48096e-12	intron	intron-variant	RPA1	cg11692409	17	1665181	OpenSea	TSS200	SERPINF1;SERPINF1;SERPINF1	100389	cis	17	1765570	24	Novel association	locus replicated	No						No	cg11692409	17	1765308	Yes	262	Yes	Yes	Yes	Yes
17	1766182	7220402	cg11692409	cg11692409|17:1766182	T	G	703	-68.1819	9.845	4.34318e-12	intron	intron-variant	RPA1	cg11692409	17	1665181	OpenSea	TSS200	SERPINF1;SERPINF1;SERPINF1	101001	cis	17	1766182	24		locus replicated	No	cg11692409|17:1766182	rs7220402	-0.256	0.05	4.163e-07	Yes	cg11692409	17	1766182	Yes	0	Yes	Yes	Yes	Yes
17	1766305	35280929	cg11692409	cg11692409|17:1766305	T	C	703	-64.009	9.84751	8.03089e-11	intron	intron-variant	RPA1	cg11692409	17	1665181	OpenSea	TSS200	SERPINF1;SERPINF1;SERPINF1	101124	cis	17	1766305	24		locus replicated	No	cg11692409|17:1766305	rs35280929	-0.256	0.05	4.163e-07	Yes	cg11692409	17	1766305	Yes	0	Yes	Yes	Yes	Yes
17	1766328	7212276	cg11692409	cg11692409|17:1766328	C	G	703	-64.6574	9.80238	4.22148e-11	intron	intron-variant	RPA1	cg11692409	17	1665181	OpenSea	TSS200	SERPINF1;SERPINF1;SERPINF1	101147	cis	17	1766328	24	Novel association	locus replicated	No						No	cg11692409	17	1766305	Yes	23	Yes	Yes	Yes	Yes
17	1768577	11078676	cg11692409	cg11692409|17:1768577	G	A	703	-67.5414	9.87233	7.83737e-12	intron	intron-variant	RPA1	cg11692409	17	1665181	OpenSea	TSS200	SERPINF1;SERPINF1;SERPINF1	103396	cis	17	1768577	24	Novel association	locus replicated	No						No	cg11692409	17	1766305	Yes	2272	Yes	Yes	Yes	Yes
17	1769021	11653938	cg11692409	cg11692409|17:1769021	G	A	703	-63.9743	9.84114	7.99456e-11	intron	intron-variant	RPA1	cg11692409	17	1665181	OpenSea	TSS200	SERPINF1;SERPINF1;SERPINF1	103840	cis	17	1769021	24	Novel association	locus replicated	No						No	cg11692409	17	1766305	Yes	2716	Yes	Yes	Yes	Yes
17	1769069	7224443	cg11692409	cg11692409|17:1769069	C	T	703	-67.5589	9.89366	8.58048e-12	intron	intron-variant	RPA1	cg11692409	17	1665181	OpenSea	TSS200	SERPINF1;SERPINF1;SERPINF1	103888	cis	17	1769069	24	Novel association	locus replicated	No						No	cg11692409	17	1766305	Yes	2764	Yes	Yes	Yes	Yes
17	1769553	72808005	cg11692409	cg11692409|17:1769553	G	A	703	-63.4763	9.86852	1.25774e-10	intron	intron-variant	RPA1	cg11692409	17	1665181	OpenSea	TSS200	SERPINF1;SERPINF1;SERPINF1	104372	cis	17	1769553	24	Novel association	locus replicated	No						No	cg11692409	17	1769315	Yes	238	Yes	Yes	Yes	Yes
17	1770684	11078678	cg11692409	cg11692409|17:1770684	C	A	703	-63.4763	9.86852	1.25774e-10	intron	intron-variant	RPA1	cg11692409	17	1665181	OpenSea	TSS200	SERPINF1;SERPINF1;SERPINF1	105503	cis	17	1770684	24	Novel association	locus replicated	No						No	cg11692409	17	1770200	Yes	484	Yes	Yes	Yes	Yes
17	1771556	34087748	cg11692409	cg11692409|17:1771556	G	A	703	-63.4763	9.86852	1.25774e-10	intron	intron-variant	RPA1	cg11692409	17	1665181	OpenSea	TSS200	SERPINF1;SERPINF1;SERPINF1	106375	cis	17	1771556	24	Novel association	locus replicated	No						No	cg11692409	17	1771287	Yes	269	Yes	Yes	Yes	Yes
17	1772814	12942990	cg11692409	cg11692409|17:1772814	G	A	703	-63.4763	9.86852	1.25774e-10	intron	intron-variant	RPA1	cg11692409	17	1665181	OpenSea	TSS200	SERPINF1;SERPINF1;SERPINF1	107633	cis	17	1772814	24	Novel association	locus replicated	No						No	cg11692409	17	1772456	Yes	358	Yes	Yes	Yes	Yes
17	1772990	4239058	cg11692409	cg11692409|17:1772990	A	G	703	-66.3955	9.94085	2.40492e-11	intron	intron-variant	RPA1	cg11692409	17	1665181	OpenSea	TSS200	SERPINF1;SERPINF1;SERPINF1	107809	cis	17	1772990	24	Novel association	locus replicated	No						No	cg11692409	17	1772456	Yes	534	Yes	Yes	Yes	Yes
17	1774790	12949163	cg11692409	cg11692409|17:1774790	T	G	703	-66.3955	9.94085	2.40492e-11	intron	intron-variant	RPA1	cg11692409	17	1665181	OpenSea	TSS200	SERPINF1;SERPINF1;SERPINF1	109609	cis	17	1774790	24		locus replicated	No	cg11692409|17:1774790	rs12949163	-0.252	0.05	6.483e-07	Yes	cg11692409	17	1774790	Yes	0	Yes	Yes	Yes	Yes
17	1776867	9901624	cg11692409	cg11692409|17:1776867	C	T	703	-63.4763	9.86852	1.25774e-10	intron	intron-variant	RPA1	cg11692409	17	1665181	OpenSea	TSS200	SERPINF1;SERPINF1;SERPINF1	111686	cis	17	1776867	24	Novel association	locus replicated	No						No	cg11692409	17	1774790	Yes	2077	Yes	Yes	Yes	Yes
17	1792823	11078705	cg11692409	cg11692409|17:1792823	G	A	703	69.2069	11.0987	4.50082e-10	intron	intron-variant	RPA1	cg11692409	17	1665181	OpenSea	TSS200	SERPINF1;SERPINF1;SERPINF1	127642	cis	17	1792823	24	Novel association	locus replicated	No						No	cg11692409	17	1774790	Yes	18033	Yes	Yes	Yes	Yes
17	1794208	3826538	cg11692409	cg11692409|17:1794208	C	T	703	-62.8149	9.90815	2.30179e-10	intron	intron-variant	RPA1	cg11692409	17	1665181	OpenSea	TSS200	SERPINF1;SERPINF1;SERPINF1	129027	cis	17	1794208	24	Novel association	locus replicated	No						No	cg11692409	17	1774790	Yes	19418	Yes	Yes	Yes	Yes
17	1795180	2230931	cg11692409	cg11692409|17:1795180	C	T	703	-66.6695	9.83689	1.22274e-11	synonymous	synonymous-codon	RPA1	cg11692409	17	1665181	OpenSea	TSS200	SERPINF1;SERPINF1;SERPINF1	129999	cis	17	1795180	24	Novel association	locus replicated	No						No	cg11692409	17	1774790	Yes	20390	Yes	Yes	Yes	Yes
17	1799042	9903892	cg11692409	cg11692409|17:1799042	G	A	703	66.7549	10.7121	4.61356e-10	intron	intron-variant	RPA1	cg11692409	17	1665181	OpenSea	TSS200	SERPINF1;SERPINF1;SERPINF1	133861	cis	17	1799042	24	Novel association	locus replicated	No						No	cg11692409	17	1774790	Yes	24252	Yes	Yes	Yes	Yes
17	76012854	4789523	cg09029192	cg09029192|17:76012854	A	T	703	-127.213	19.6465	9.47493e-11	intron	unknown	TNRC6C	cg09029192	17	76015204	OpenSea	5'UTR;5'UTR	TNRC6C	2350	cis	17	76012854	25		No	BIOS QTL										No		No	No	Yes	Yes
17	76011686	78059684	cg09029192	cg09029192|17:76011686	C	T	703	-127.213	19.6465	9.47493e-11	intron	unknown	TNRC6C	cg09029192	17	76015204	OpenSea	5'UTR;5'UTR	TNRC6C	3518	cis	17	76011686	25		No	BIOS QTL										No		No	No	Yes	Yes
17	75998370	9896371	cg09029192	cg09029192|17:75998370	C	T	703	-121.381	19.6829	6.96912e-10	upstream-gene	upstream-variant-2KB	none	cg09029192	17	76015204	OpenSea	5'UTR;5'UTR	TNRC6C	16834	cis	17	75998370	25		No	BIOS QTL										No		No	No	Yes	Yes
17	75966594	7210592	cg09029192	cg09029192|17:75966594	G	A	703	-122.592	19.7764	5.68602e-10	intergenic	unknown	none	cg09029192	17	76015204	OpenSea	5'UTR;5'UTR	TNRC6C	48610	cis	17	75966594	25		No	BIOS QTL										No		No	No	Yes	Yes
17	79005746	4969238	cg19707375	cg19707375|17:79005746	G	A	703	-116.038	13.7474	3.15396e-17	non-coding-exon	nc-transcript-variant	BAIAP2-AS1	cg19707375	17	79005440	N_Shore	Body	CTD-2561B21.9;CTD-2561B21.9;CTD-2561B21.9	306	cis	17	79005746	26	Novel association	locus replicated	No						No	cg19707375	17	79005030	Yes	716	Yes	Yes	Yes	Yes
17	79004616	12452150	cg01219924	cg01219924|17:79004616	G	A	703	-173.11	16.044	3.85059e-27	non-coding-exon	nc-transcript-variant	BAIAP2-AS1	cg01219924	17	79004947	N_Shore	Body	CTD-2561B21.9;CTD-2561B21.9;CTD-2561B21.9	331	cis	17	79004616	26	Novel association	locus replicated	BIOS QTL (not exact pair)						No	cg01219924	17	79000758	Yes	3858	Yes	Yes	Yes	Yes
17	79006033	4969349	cg10615580	cg10615580|17:79006033	T	C	703	-74.7355	9.04422	1.41653e-16	non-coding-exon	nc-transcript-variant	BAIAP2-AS1	cg10615580	17	79005548	N_Shore	Body	CTD-2561B21.9;CTD-2561B21.9;CTD-2561B21.9	485	cis	17	79006033	26	Novel association	locus replicated	BIOS QTL (not exact pair)						No	cg10615580	17	79005358	Yes	675	Yes	Yes	Yes	Yes
17	79006033	4969349	cg19707375	cg19707375|17:79006033	T	C	703	-76.6493	9.75465	3.91179e-15	non-coding-exon	nc-transcript-variant	BAIAP2-AS1	cg19707375	17	79005440	N_Shore	Body	CTD-2561B21.9;CTD-2561B21.9;CTD-2561B21.9	593	cis	17	79006033	26	Novel association	locus replicated	No						No	cg19707375	17	79005030	Yes	1003	Yes	Yes	Yes	Yes
17	79005746	4969238	cg01219924	cg01219924|17:79005746	G	A	703	-170.674	13.7634	2.59564e-35	non-coding-exon	nc-transcript-variant	BAIAP2-AS1	cg01219924	17	79004947	N_Shore	Body	CTD-2561B21.9;CTD-2561B21.9;CTD-2561B21.9	799	cis	17	79005746	26	Novel association	locus replicated	BIOS QTL (not exact pair)						No	cg01219924	17	79005358	Yes	388	Yes	Yes	Yes	Yes
17	79004616	12452150	cg19707375	cg19707375|17:79004616	G	A	703	-126.177	16.0253	3.44632e-15	non-coding-exon	nc-transcript-variant	BAIAP2-AS1	cg19707375	17	79005440	N_Shore	Body	CTD-2561B21.9;CTD-2561B21.9;CTD-2561B21.9	824	cis	17	79004616	26	Novel association	locus replicated	No						No	cg19707375	17	79000562	Yes	4054	Yes	Yes	Yes	Yes
17	79004377	72851864	cg19707375	cg19707375|17:79004377	T	C	703	-62.7185	9.75942	1.30612e-10	non-coding-exon	nc-transcript-variant	BAIAP2-AS1	cg19707375	17	79005440	N_Shore	Body	CTD-2561B21.9;CTD-2561B21.9;CTD-2561B21.9	1063	cis	17	79004377	26	Novel association	locus replicated	No						No	cg19707375	17	79000562	Yes	3815	Yes	Yes	Yes	Yes
17	79004377	72851864	cg10615580	cg10615580|17:79004377	T	C	703	-67.01	9.04865	1.30634e-13	non-coding-exon	nc-transcript-variant	BAIAP2-AS1	cg10615580	17	79005548	N_Shore	Body	CTD-2561B21.9;CTD-2561B21.9;CTD-2561B21.9	1171	cis	17	79004377	26	Novel association	locus replicated	BIOS QTL (not exact pair)						No	cg10615580	17	79000562	Yes	3815	Yes	Yes	Yes	Yes
17	79003688	7502179	cg19707375	cg19707375|17:79003688	G	A	703	64.0968	9.82474	6.84455e-11	non-coding-exon	nc-transcript-variant	BAIAP2-AS1	cg19707375	17	79005440	N_Shore	Body	CTD-2561B21.9;CTD-2561B21.9;CTD-2561B21.9	1752	cis	17	79003688	26	Novel association	locus replicated	No						No	cg19707375	17	79000562	Yes	3126	Yes	Yes	Yes	Yes
17	79003688	7502179	cg10615580	cg10615580|17:79003688	G	A	703	64.374	9.10921	1.58423e-12	non-coding-exon	nc-transcript-variant	BAIAP2-AS1	cg10615580	17	79005548	N_Shore	Body	CTD-2561B21.9;CTD-2561B21.9;CTD-2561B21.9	1860	cis	17	79003688	26	Novel association	locus replicated	BIOS QTL (not exact pair)						No	cg10615580	17	79000562	Yes	3126	Yes	Yes	Yes	Yes
17	79001412	34647727	cg01219924	cg01219924|17:79001412	A	G	703	-75.822	10.4115	3.27571e-13	downstream-gene	unknown	none	cg01219924	17	79004947	N_Shore	Body	CTD-2561B21.9;CTD-2561B21.9;CTD-2561B21.9	3535	cis	17	79001412	26	Novel association	locus replicated	BIOS QTL (not exact pair)						No	cg01219924	17	79000758	Yes	654	Yes	Yes	Yes	Yes
17	79000758	11650195	cg01219924	cg01219924|17:79000758	C	T	703	-161.267	13.4526	4.11627e-33	downstream-gene	unknown	none	cg01219924	17	79004947	N_Shore	Body	CTD-2561B21.9;CTD-2561B21.9;CTD-2561B21.9	4189	cis	17	79000758	26		locus replicated	BIOS QTL	cg01219924|17:79000758	rs11650195	0.325	0.044	1.104e-12	Yes	cg01219924	17	79000758	Yes	0	Yes	Yes	Yes	Yes
17	79000758	11650195	cg19707375	cg19707375|17:79000758	C	T	703	-109.81	13.4369	3.02658e-16	downstream-gene	unknown	none	cg19707375	17	79005440	N_Shore	Body	CTD-2561B21.9;CTD-2561B21.9;CTD-2561B21.9	4682	cis	17	79000758	26	Novel association	locus replicated	No						No	cg19707375	17	79000562	Yes	196	Yes	Yes	Yes	Yes
17	78997314	4969348	cg01219924	cg01219924|17:78997314	C	G	703	-157.28	19.6303	1.12772e-15	intergenic	unknown	none	cg01219924	17	79004947	N_Shore	Body	CTD-2561B21.9;CTD-2561B21.9;CTD-2561B21.9	7633	cis	17	78997314	26	Novel association	locus replicated	BIOS QTL (not exact pair)						No	cg01219924	17	78996629	Yes	685	Yes	Yes	Yes	Yes
17	79024637	8067235	cg01219924	cg01219924|17:79024637	A	G	703	-60.3909	9.77693	6.53827e-10	intron	unknown	BAIAP2	cg01219924	17	79004947	N_Shore	Body	CTD-2561B21.9;CTD-2561B21.9;CTD-2561B21.9	19690	cis	17	79024637	26	Novel association	locus replicated	BIOS QTL (not exact pair)						No	cg01219924	17	79006347	Yes	18290	Yes	Yes	Yes	Yes
20	1924517	6081325	cg19358608	cg19358608|20:1924517	G	A	703	-56.9139	9.04885	3.18221e-10	downstream-gene	unknown	none	cg19358608	20	1924565	N_Shelf	0	0	48	cis	20	1924517	27	Novel association	locus replicated	No						No	cg19358608	20	1924127	Yes	390	Yes	Yes	Yes	Yes
20	1924127	6132106	cg19358608	cg19358608|20:1924127	T	C	703	-56.9139	9.04885	3.18221e-10	downstream-gene	unknown	none	cg19358608	20	1924565	N_Shelf	0	0	438	cis	20	1924127	27		locus replicated	No	cg19358608|20:1924127	rs6132106	-0.337	0.053	6.51e-10	Yes	cg19358608	20	1924127	Yes	0	Yes	Yes	Yes	Yes
20	1924066	11906768	cg19358608	cg19358608|20:1924066	A	G	703	-56.9139	9.04885	3.18221e-10	downstream-gene	unknown	none	cg19358608	20	1924565	N_Shelf	0	0	499	cis	20	1924066	27		locus replicated	No	cg19358608|20:1924066	rs11906768	-0.337	0.053	6.51e-10	Yes	cg19358608	20	1924066	Yes	0	Yes	Yes	Yes	Yes
20	1923973	6136493	cg19358608	cg19358608|20:1923973	C	T	703	-69.782	9.75992	8.68715e-13	downstream-gene	unknown	none	cg19358608	20	1924565	N_Shelf	0	0	592	cis	20	1923973	27		locus replicated	No	cg19358608|20:1923973	rs6136493	-0.336	0.052	3.766e-10	Yes	cg19358608	20	1923973	Yes	0	Yes	Yes	Yes	Yes
20	1923734	6136489	cg19358608	cg19358608|20:1923734	G	A	703	-56.1237	9.03498	5.2373e-10	downstream-gene	unknown	none	cg19358608	20	1924565	N_Shelf	0	0	831	cis	20	1923734	27		locus replicated	No	cg19358608|20:1923734	rs6136489	-0.224	0.048	3.736e-06	Yes	cg19358608	20	1923734	Yes	0	Yes	Yes	Yes	Yes
20	1923674	6132105	cg19358608	cg19358608|20:1923674	T	G	703	-56.1237	9.03498	5.2373e-10	downstream-gene	unknown	none	cg19358608	20	1924565	N_Shelf	0	0	891	cis	20	1923674	27		locus replicated	No	cg19358608|20:1923674	rs6132105	-0.329	0.053	1.472e-09	Yes	cg19358608	20	1923674	Yes	0	Yes	Yes	Yes	Yes
20	1923623	4144201	cg19358608	cg19358608|20:1923623	C	A	703	-56.901	9.02423	2.87532e-10	downstream-gene	unknown	none	cg19358608	20	1924565	N_Shelf	0	0	942	cis	20	1923623	27		locus replicated	No	cg19358608|20:1923623	rs4144201	-0.329	0.052	7.995e-10	Yes	cg19358608	20	1923623	Yes	0	Yes	Yes	Yes	Yes
20	1925837	926620	cg19358608	cg19358608|20:1925837	C	T	703	-56.6913	9.04131	3.60461e-10	intergenic	unknown	none	cg19358608	20	1924565	N_Shelf	0	0	1272	cis	20	1925837	27	Novel association	locus replicated	No						No	cg19358608	20	1924707	Yes	1130	Yes	Yes	Yes	Yes
20	1922914	4814778	cg19358608	cg19358608|20:1922914	G	C	703	-69.7174	9.79357	1.08959e-12	downstream-gene	unknown	none	cg19358608	20	1924565	N_Shelf	0	0	1651	cis	20	1922914	27		locus replicated	No	cg19358608|20:1922914	rs4814778	-0.219	0.048	5.641e-06	Yes	cg19358608	20	1922914	Yes	0	Yes	Yes	Yes	Yes
20	1927515	6132109	cg19358608	cg19358608|20:1927515	A	G	703	-75.5463	9.66498	5.43135e-15	intergenic	unknown	none	cg19358608	20	1924565	N_Shelf	0	0	2950	cis	20	1927515	27	Novel association	locus replicated	No						No	cg19358608	20	1924707	Yes	2808	Yes	Yes	Yes	Yes
20	1927775	6045583	cg19358608	cg19358608|20:1927775	A	G	703	-77.8488	9.6473	7.05902e-16	intergenic	unknown	none	cg19358608	20	1924565	N_Shelf	0	0	3210	cis	20	1927775	27	Novel association	locus replicated	No						No	cg19358608	20	1924707	Yes	3068	Yes	Yes	Yes	Yes
20	1929542	6035126	cg19358608	cg19358608|20:1929542	C	T	703	-74.2112	9.65813	1.54435e-14	intergenic	unknown	none	cg19358608	20	1924565	N_Shelf	0	0	4977	cis	20	1929542	27	Novel association	locus replicated	No						No	cg19358608	20	1929436	Yes	106	Yes	Yes	Yes	Yes
20	1931219	6045614	cg19358608	cg19358608|20:1931219	A	G	703	-75.1268	9.72474	1.11565e-14	intergenic	unknown	none	cg19358608	20	1924565	N_Shelf	0	0	6654	cis	20	1931219	27	Novel association	locus replicated	No						No	cg19358608	20	1929436	Yes	1783	Yes	Yes	Yes	Yes

## Sheet: Table S7
Table S7: GWAS associations for the SNPs in the neighborhood of meQTL SNPs as reported in the GWAS catalogue
GWAS catalogue results																					meQTL SNPs identified in the current study
Chromosome:position	Chromosome	Position	Variant	Variant and risk allele	Order on pvalue	P value	P value annotation	RAF	OR	Beta	CI	Mapped gene	Reported trait	-log10(pval)	Cluster	Trait(s)	Study accession	Location (GRCH38 hg19)	Gene	rs	CpG	SNP chromosome	SNP position	DF	effect (Beta)	SE Beta	Chi2 1 df	Pvalue	Distance of the meQTL SNP from the GWAS SNP
11:65639374	11	65639374	rs2234458	rs2234458-<b>C</b>	147	3e-19		0.360457	'-	0.0128189 unit increase	[0.01-0.016]	EFEMP2	Adult body size	18.5229	1	body height	GCST010988	11:65871903	EFEMP2	rs2234458	cg27305772	11	65639374	703	65.304	9.75076	44.8542	2.12e-11	0
11:65639374	11	65639374	rs2234458	rs2234458-<b>?</b>	134	2e-21		NR	'-	'-	'-	EFEMP2	Body mass index	20.699	1	body mass index	GCST007039	11:65871903	EFEMP2	rs2234458	cg27305772	11	65639374	703	65.304	9.75076	44.8542	2.12e-11	0
11:65640204	11	65640204	rs2303384	rs2303384-<b>C</b>	159	3e-18		0.359636	'-	0.0127037 unit increase	[0.0098-0.0156]	EFEMP2	Body size at age 10	17.5229	1	comparative body size at age 10, self-reported	GCST010989	11:65872733	EFEMP2	rs2303384	cg27305772	11	65640204	703	70.1361	10.1312	47.9247	4.43e-12	0
1:43409420	1	43409420	rs35022307	rs35022307-<b>T</b>	174	9e-17		0.172766	'-	0.024279775 unit increase	[0.019-0.03]	SLC2A1	Lymphocyte percentage of white cells	16.0458	2	lymphocyte percentage of leukocytes	GCST90002389	1:42943749	SLC2A1	rs35022307	cg19693031	1	43409420	703	94.9682	14.8025	41.1611	1.4e-10	0
2:225750753	2	225750753	rs10197805	rs10197805-<b>C</b>	57	5e-59		0.15658	'-	0.041572 SD unit decrease	[0.037-0.047]	DOCK10	Monocyte count	58.301	2	monocyte count	GCST90002340	2:224886036	DOCK10	rs10197805	cg12331557	2	225750753	703	-121.347	12.5406	93.6317	3.8e-22	0
2:225750753	2	225750753	rs10197805	rs10197805-<b>C</b>	55	4e-60		0.150172	'-	'-	'-	DOCK10	Monocyte count	59.3979	2	monocyte count	GCST90002344	2:224886036	DOCK10	rs10197805	cg12331557	2	225750753	703	-121.347	12.5406	93.6317	3.8e-22	0
2:225750753	2	225750753	rs10197805	rs10197805-<b>C</b>	180	3e-16		0.1555	'-	0.04037798 unit decrease	[0.031-0.05]	DOCK10	Monocyte percentage of white cells	15.5229	2	monocyte percentage of leukocytes	GCST004609	2:224886036	DOCK10	rs10197805	cg12331557	2	225750753	703	-121.347	12.5406	93.6317	3.8e-22	0
2:225750861	2	225750861	rs2304336	rs2304336-<b>T</b>	79	2e-39		0.156965	'-	0.039843 unit decrease	[0.034-0.046]	DOCK10	Monocyte count	38.699	2	monocyte count	GCST90002393	2:224886144	DOCK10	rs2304336	cg12331557	2	225750861	703	-121.347	12.5406	93.6317	3.8e-22	0
2:225750861	2	225750861	rs2304336	rs2304336-<b>T</b>	104	4e-27		0.15693	'-	0.03280758 unit decrease	[0.027-0.039]	DOCK10	Monocyte percentage of white cells	26.3979	2	monocyte percentage of leukocytes	GCST90002394	2:224886144	DOCK10	rs2304336	cg12331557	2	225750861	703	-121.347	12.5406	93.6317	3.8e-22	0
2:225753342	2	225753342	rs10168795	rs10168795-<b>G</b>	123	2e-22		0.1562	'-	0.04804986 unit decrease	[0.038-0.058]	DOCK10	Monocyte count	21.699	2	monocyte count	GCST004625	2:224888625	DOCK10	rs10168795	cg12331557	2	225753342	703	-117.526	14.2572	67.9509	1.68e-16	0
11:65637076	11	65637076	rs570387	rs570387-<b>C</b>	404	3e-09		0.461252	'-	'-	'-	EFEMP2	Basophil count	8.52288	2	basophil count	GCST90002296	11:65869605	EFEMP2	rs570387	cg27305772	11	65637076	703	61.8253	9.95722	38.5529	5.33e-10	0
11:65641033	11	65641033	rs10896064	rs10896064-<b>C</b>	324	8e-11		0.532468	'-	0.013348 SD unit increase	[0.0093-0.0174]	EFEMP2	Basophil count	10.0969	2	basophil count	GCST90002292	11:65873562	EFEMP2	rs10896064	cg27305772	11	65641033	703	68.2505	10.3559	43.4343	4.38e-11	0
17:1673276	17	1673276	rs1136287	rs1136287-<b>T</b>	68	3e-48	(SERPINF1, 9211_19_3)	0.665	'-	0.3710637 unit increase	[0.32-0.42]	SERPINF1	Blood protein levels	47.5229	3	blood protein measurement	GCST006585	17:1769982	SERPINF1	rs1136287	cg11692409	17	1673276	703	-96.976	10.0284	93.5107	4.04e-22	0
17:1673276	17	1673276	rs1136287	rs1136287-<b>T</b>	64	5e-49	(SERPINF1, 7735_17_3)	0.665	'-	0.3732137 unit increase	[0.32-0.42]	SERPINF1	Blood protein levels	48.301	3	blood protein measurement	GCST006585	17:1769982	SERPINF1	rs1136287	cg11692409	17	1673276	703	-96.976	10.0284	93.5107	4.04e-22	0
1:32062066	1	32062066	rs4949448	rs4949448-<b>T</b>	440	1e-08		NR	'-	5.683 z-score increase	'-	HCRTR1, TINAGL1	Intelligence	8	4	intelligence	GCST006250	1:31596465	HCRTR1	rs4949448	cg18939666	1	32062066	703	-74.5413	9.45002	62.2198	3.07e-15	0
1:32062066	1	32062066	rs4949448	rs4949448-<b>T</b>	391	2e-09		NR	'-	0.017660322 unit increase	[0.012-0.023]	HCRTR1, TINAGL1	Intelligence (MTAG)	8.69897	4	intelligence	GCST005316	1:31596465	HCRTR1	rs4949448	cg18939666	1	32062066	703	-74.5413	9.45002	62.2198	3.07e-15	0
1:32094261	1	32094261	rs10914457	rs10914457-<b>A</b>	463	2e-08		NR	'-	5.659 z-score increase	'-	HCRTR1	General cognitive ability	7.69897	4	intelligence	GCST006269	1:31628660	HCRTR1	rs10914457	cg18939666	1	32094261	703	68.88	9.3999	53.6957	2.34e-13	0
1:32096815	1	32096815	rs10798879	rs10798879-<b>T</b>	201	6e-15		NR	'-	7.797 z-score decrease	'-	PEF1, HCRTR1	General cognitive ability	14.2218	4	intelligence	GCST006269	1:31631214	PEF1	rs10798879	cg18939666	1	32096815	703	-108.887	9.32968	136.213	1.79e-31	0
1:32096815	1	32096815	rs10798879	rs10798879-<b>T</b>	202	6e-15		NR	'-	7.797 z-score decrease	'-	PEF1, HCRTR1	General cognitive ability	14.2218	4	intelligence	GCST006269	1:31631214	HCRTR1	rs10798879	cg18939666	1	32096815	703	-108.887	9.32968	136.213	1.79e-31	0
1:32097088	1	32097088	rs10798880	rs10798880-<b>?</b>	504	5e-08		NR	'-	5.457 z score increase	'-	HCRTR1, PEF1	Cognitive ability	7.30103	4	intelligence	GCST005142	1:31631487	PEF1	rs10798880	cg18939666	1	32097088	703	73.2742	9.39982	60.7664	6.43e-15	0
1:32097088	1	32097088	rs10798880	rs10798880-<b>?</b>	505	5e-08		NR	'-	5.457 z score increase	'-	HCRTR1, PEF1	Cognitive ability	7.30103	4	intelligence	GCST005142	1:31631487	HCRTR1	rs10798880	cg18939666	1	32097088	703	73.2742	9.39982	60.7664	6.43e-15	0
1:32097088	1	32097088	rs10798880	rs10798880-<b>?</b>	370	8e-10		NR	'-	6.143 z score increase	'-	HCRTR1, PEF1	Cognitive ability (MTAG)	9.09691	4	intelligence, self reported educational attainment	GCST005141	1:31631487	PEF1	rs10798880	cg18939666	1	32097088	703	73.2742	9.39982	60.7664	6.43e-15	0
1:32097088	1	32097088	rs10798880	rs10798880-<b>?</b>	371	8e-10		NR	'-	6.143 z score increase	'-	HCRTR1, PEF1	Cognitive ability (MTAG)	9.09691	4	intelligence, self reported educational attainment	GCST005141	1:31631487	HCRTR1	rs10798880	cg18939666	1	32097088	703	73.2742	9.39982	60.7664	6.43e-15	0
1:32097088	1	32097088	rs10798880	rs10798880-<b>T</b>	250	9e-13	(MTAG)	0.6269	'-	0.017 unit increase	[0.012-0.022]	HCRTR1, PEF1	Cognitive performance (MTAG)	12.0458	4	cognitive function measurement	GCST006570	1:31631487	PEF1	rs10798880	cg18939666	1	32097088	703	73.2742	9.39982	60.7664	6.43e-15	0
1:32097088	1	32097088	rs10798880	rs10798880-<b>T</b>	251	9e-13	(MTAG)	0.6269	'-	0.017 unit increase	[0.012-0.022]	HCRTR1, PEF1	Cognitive performance (MTAG)	12.0458	4	cognitive function measurement	GCST006570	1:31631487	HCRTR1	rs10798880	cg18939666	1	32097088	703	73.2742	9.39982	60.7664	6.43e-15	0
1:32106494	1	32106494	rs7546297	rs7546297-<b>A</b>	244	7e-13		0.348907	'-	0.047389805 unit decrease	[0.034-0.06]	PEF1	Cognitive aspects of educational attainment	12.1549	4	cognitive function measurement, self reported educational attainment	GCST90011875	1:31640893	PEF1	rs7546297	cg18939666	1	32106494	703	-109.198	9.33877	136.725	1.39e-31	0
1:32106494	1	32106494	rs7546297	rs7546297-<b>A</b>	238	5e-13		0.3675	'-	0.0214 unit decrease	[0.016-0.027]	PEF1	Cognitive performance	12.301	4	cognitive function measurement	GCST006572	1:31640893	PEF1	rs7546297	cg18939666	1	32106494	703	-109.198	9.33877	136.725	1.39e-31	0
1:32106494	1	32106494	rs7546297	rs7546297-<b>A</b>	252	1e-12		NR	'-	7.091 z-score decrease	'-	PEF1	Intelligence	12	4	intelligence	GCST006250	1:31640893	PEF1	rs7546297	cg18939666	1	32106494	703	-109.198	9.33877	136.725	1.39e-31	0
1:32140053	1	32140053	rs4949457	rs4949457-<b>?</b>	270	6e-12		NR	'-	'-	'-	COL16A1	Verbal-numerical reasoning	11.2218	4	verbal-numerical reasoning measurement	GCST90011298	1:31674452	COL16A1	rs4949457	cg18939666	1	32140053	703	-64.1395	10.2149	39.4259	3.41e-10	0
10:71098351	10	71098351	rs75743765	rs75743765-<b>A</b>	100	4e-28		NR	'-	0.0469 unit increase	[0.038-0.055]	HK1	Glycated hemoglobin levels	27.3979	5	HbA1c measurement	GCST90019509	10:69338595	HK1	rs75743765	cg08992189	10	71098351	703	-73.5432	9.82934	55.9804	7.32e-14	0
10:71108149	10	71108149	rs11596193	rs11596193-<b>A</b>	381	1e-09		NR	'-	0.0314 unit increase	[0.021-0.042]	HK1	Glycated hemoglobin levels	9	5	HbA1c measurement	GCST90019509	10:69348393	HK1	rs11596193	cg08992189	10	71108149	703	-86.6125	11.3168	58.5754	1.96e-14	0
1:43414369	1	43414369	rs74742820	rs74742820-<b>C</b>	392	2e-09		0.16919	'-	0.017890936 unit increase	[0.012-0.024]	SLC2A1	Red blood cell count	8.69897	9	erythrocyte count	GCST90002403	1:42948698	SLC2A1	rs74742820	cg19693031	1	43414369	703	95.4858	14.824	41.4905	1.18e-10	0
2:225744496	2	225744496	rs13424581	rs13424581-<b>C</b>	53	6e-61		0.0786	'-	0.1105726 unit increase	[0.097-0.124]	DOCK10	Platelet distribution width	60.2218	9	platelet component distribution width	GCST004616	2:224879779	DOCK10	rs13424581	cg12331557	2	225744496	703	-113.981	14.29	63.6215	1.51e-15	0
2:225744496	2	225744496	rs13424581	rs13424581-<b>C</b>	15	9e-217		0.07932	'-	0.13228782 unit increase	[0.12-0.14]	DOCK10	Platelet distribution width	216.046	9	platelet component distribution width	GCST90002401	2:224879779	DOCK10	rs13424581	cg12331557	2	225744496	703	-113.981	14.29	63.6215	1.51e-15	0
2:225759251	2	225759251	rs10165324	rs10165324-<b>A</b>	105	8e-27		0.080497	'-	0.036241 SD unit decrease	[0.03-0.043]	DOCK10	Platelet count	26.0969	9	platelet count	GCST90002357	2:224894534	DOCK10	rs10165324	cg12331557	2	225759251	703	-121.347	12.5406	93.6317	3.8e-22	0
2:225761259	2	225761259	rs7604674	rs7604674-<b>T</b>	155	2e-18		0.078949	'-	0.036534965 unit decrease	[0.028-0.045]	DOCK10	Platelet count	17.699	9	platelet count	GCST90002402	2:224896542	DOCK10	rs7604674	cg12331557	2	225761259	703	-79.4497	10.6495	55.6578	8.63e-14	0
2:225761259	2	225761259	rs7604674	rs7604674-<b>T</b>	106	2e-26		0.0803934	'-	'-	'-	DOCK10	Platelet count	25.699	9	platelet count	GCST90002361	2:224896542	DOCK10	rs7604674	cg12331557	2	225761259	703	-79.4497	10.6495	55.6578	8.63e-14	0
17:76011686	17	76011686	rs78059684	rs78059684-<b>?</b>	372	8e-10		NR	'-	'-	'-	TNRC6C	Red blood cell count	9.09691	9	erythrocyte count	GCST007069	17:78015605	TNRC6C	rs78059684	cg09029192	17	76011686	703	-127.213	19.6465	41.9269	9.47e-11	0
1:43409420	1	43409420	rs35022307	rs35022307-<b>T</b>	301	3e-11		0.172764	'-	0.019438965 unit decrease	[0.014-0.025]	SLC2A1	White blood cell count	10.5229	10	leukocyte count	GCST90002407	1:42943749	SLC2A1	rs35022307	cg19693031	1	43409420	703	94.9682	14.8025	41.1611	1.4e-10	0
1:207250300	1	207250300	rs1060286	rs1060286-<b>A</b>	328	1e-10		0.610586	'-	0.014513142 unit increase	[0.01-0.019]	PFKFB2	White blood cell count	10	10	leukocyte count	GCST90002407	1:207076955	PFKFB2	rs1060286	cg22699725	1	207250300	703	65.0415	10.1051	41.4283	1.22e-10	0
2:225747038	2	225747038	rs6757927	rs6757927-<b>?</b>	357	5e-10		NR	'-	'-	'-	DOCK10	White blood cell count	9.30103	10	leukocyte count	GCST007070	2:224882321	DOCK10	rs6757927	cg12331557	2	225747038	703	-111.706	13.9393	64.2205	1.11e-15	0
7:75655896	7	75655896	rs78478514	rs78478514-<b>T</b>	329	1e-10		0.167018	'-	0.016653 SD unit decrease	[0.012-0.022]	STYXL1	White blood cell count	10	10	myeloid white cell count	GCST90002374	7:76026578	STYXL1	rs78478514	cg01676795	7	75655896	703	-77.748	12.6117	38.0039	7.06e-10	0
1:32093561	1	32093561	rs6703093	rs6703093-<b>?</b>	366	7e-10		NR	'-	'-	'-	HCRTR1	Lung function (FEV1/FVC)	9.1549	15	FEV/FEC ratio	GCST007080	1:31627960	HCRTR1	rs6703093	cg18939666	1	32093561	703	-104.32	9.53432	119.716	7.3e-28	0
2:225766163	2	225766163	rs2055710	rs2055710-<b>A</b>	261	3e-12		0.1452	'-	0.03568662 unit increase	[0.026-0.046]	DOCK10	Granulocyte percentage of myeloid white cells	11.5229	19	granulocyte percentage of myeloid white cells	GCST004608	2:224901446	DOCK10	rs2055710	cg12331557	2	225766163	703	-118.358	14.2825	68.6737	1.16e-16	0
10:68192714	10	68192714	rs4469771	rs4469771-<b>T</b>	290	2e-11		0.6802	'-	0.0101 unit increase	[0.0072-0.013]	CTNNA3	Educational attainment (years of education)	10.699	20	self reported educational attainment	GCST006442	10:66432956	CTNNA3	rs4469771	cg13547913	10	68192714	703	133.901	20.3168	43.4365	4.38e-11	0
2:225709926	2	225709926	rs7577271	rs7577271-<b>A</b>, rs16866224-<b>G</b>, rs11675790-<b>C</b>, rs11682884-<b>G</b>, rs10210350-<b>A</b>, rs1821409-<b>T</b>, rs6732013-<b>T</b>, rs6436514-<b>A</b>, rs16866219-<b>C</b>	245	7e-13		0.252	'-	'-	'-	DOCK10; No mapped genes; No mapped genes; No mapped genes; No mapped genes; No mapped genes; No mapped genes; No mapped genes; No mapped genes	Core binding factor acute myeloid leukemia	12.1549	21	acute myeloid leukemia	GCST008413	2:224845209	DOCK10	rs7577271	cg12331557	2	225709926	703	-103.496	13.8891	55.5258	9.22e-14	0
11:65641033	11	65641033	rs10896064	rs10896064-<b>G</b>	227	2e-13		0.463151	1.06383	'-	[1.04-1.09]	EFEMP2	Basal cell carcinoma	12.699	22	basal cell carcinoma	GCST008871	11:65873562	EFEMP2	rs10896064	cg27305772	11	65641033	703	68.2505	10.3559	43.4343	4.38e-11	0
1:43412455	1	43412455	rs900835	rs900835-<b>T</b>	211	2e-14		0.175798	'-	'-	'-	SLC2A1	White blood cell count	13.699	10	myeloid white cell count	GCST90002378	1:42946784	SLC2A1	rs16830121	cg19693031	1	43412469	703	95.4858	14.824	41.4905	1.18e-10	14
1:43412455	1	43412455	rs900835	rs900835-<b>T</b>	188	7e-16		0.174387	'-	0.019965 SD unit decrease	[0.015-0.025]	SLC2A1	White blood cell count	15.1549	10	myeloid white cell count	GCST90002374	1:42946784	SLC2A1	rs16830121	cg19693031	1	43412469	703	95.4858	14.824	41.4905	1.18e-10	14
1:43423932	1	43423932	rs80200046	rs80200046-<b>A</b>	148	3e-19		0.173173	'-	'-	'-	SLC2A1	Neutrophil count	18.5229	2	neutrophil count	GCST90002355	1:42958261	SLC2A1	rs113583149	cg19693031	1	43423955	703	95.4858	14.824	41.4905	1.18e-10	23
1:43419705	1	43419705	rs17387886	rs17387886-<b>C</b>	99	3e-28		0.173868	'-	'-	'-	SLC2A1	Monocyte count	27.5229	2	monocyte count	GCST90002344	1:42954034	SLC2A1	rs12406072	cg19693031	1	43419737	703	95.4858	14.824	41.4905	1.18e-10	32
1:43419705	1	43419705	rs17387886	rs17387886-<b>C</b>	98	1e-28		0.173567	'-	0.027781 SD unit decrease	[0.023-0.033]	SLC2A1	Monocyte count	28	2	monocyte count	GCST90002340	1:42954034	SLC2A1	rs12406072	cg19693031	1	43419737	703	95.4858	14.824	41.4905	1.18e-10	32
1:32108547	1	32108547	rs10798882	rs10798882-<b>?</b>	483	3e-08		NR	'-	5.535 z score decrease	'-	PEF1	Cognitive ability	7.52288	4	intelligence	GCST005142	1:31642946	PEF1	rs7524405	cg18939666	1	32108579	703	-84.2368	9.57981	77.3198	1.45e-18	32
10:71099913	10	71099913	rs7072268	rs7072268-<b>A</b>	110	2e-25		0.5	'-	0.05 % increase	[NR]	HK1	Glycated hemoglobin levels	24.699	5	HbA1c measurement	GCST000303	10:69340157	HK1	rs6480403	cg08992189	10	71099986	703	-75.8097	9.83757	59.3846	1.3e-14	73
11:112072930	11	112072930	rs4935984	rs4935984-<b>A</b>	10	1e-300		NR	'-	0.2717 unit increase	[0.26-0.28]	BCO2	Interleukin-18 levels	300	14	interleukin 18 measurement	GCST011916	11:112202207	BCO2	rs11214131	cg09777883	11	112073016	703	-68.1157	9.66799	49.6389	1.85e-12	86
1:43424051	1	43424051	rs114530232	rs114530232-<b>G</b>	137	3e-20		0.172256	'-	0.027001912 unit decrease	[0.021-0.033]	SLC2A1	Monocyte count	19.5229	2	monocyte count	GCST90002393	1:42958380	SLC2A1	rs113583149	cg19693031	1	43423955	703	95.4858	14.824	41.4905	1.18e-10	96
1:43424051	1	43424051	rs114530232	rs114530232-<b>G</b>	204	8e-15		0.172286	'-	0.022785505 unit decrease	[0.017-0.029]	SLC2A1	Neutrophil count	14.0969	2	neutrophil count	GCST90002398	1:42958380	SLC2A1	rs113583149	cg19693031	1	43423955	703	95.4858	14.824	41.4905	1.18e-10	96
10:71099888	10	71099888	rs10159477	rs10159477-<b>A</b>	139	4e-20	(EA, Hgb)	0.16	'-	0.087 unit increase	[0.067-0.107]	HK1	Red blood cell traits	19.3979	9	hemoglobin measurement	GCST001765	10:69340132	HK1	rs6480403	cg08992189	10	71099986	703	-75.8097	9.83757	59.3846	1.3e-14	98
1:43413212	1	43413212	rs1108902	rs1108902-<b>A</b>	143	1e-19		0.17344	'-	0.023356 SD unit decrease	[0.018-0.028]	SLC2A1	Neutrophil count	19	2	neutrophil count	GCST90002351	1:42947541	SLC2A1	rs7534555	cg19693031	1	43413319	703	96.6084	14.8495	42.3261	7.73e-11	107
17:1666253	17	1666253	rs62088172	rs62088172-<b>T</b>	51	5e-65	(Pigment epithelium-derived factor, SERPINF1.7735.17.3)	0.345	'-	0.43 unit decrease	[0.37-0.49]	SERPINF1	Blood protein levels	64.301	3	blood protein measurement	GCST005806	17:1762959	SERPINF1	rs72822439	cg11692409	17	1666132	703	-93.1822	10.0751	85.54	2.27e-20	121
17:1666253	17	1666253	rs62088172	rs62088172-<b>T</b>	46	2e-70	(Pigment epithelium-derived factor, SERPINF1.9211.19.3)	0.345	'-	0.44 unit decrease	[0.38-0.5]	SERPINF1	Blood protein levels	69.699	3	blood protein measurement	GCST005806	17:1762959	SERPINF1	rs72822439	cg11692409	17	1666132	703	-93.1822	10.0751	85.54	2.27e-20	121
1:43409179	1	43409179	rs12718444	rs12718444-<b>?</b>	228	2e-13		NR	'-	'-	'-	SLC2A1	White blood cell count	12.699	10	leukocyte count	GCST007070	1:42943508	SLC2A1	rs34964576	cg19693031	1	43409364	703	94.9682	14.8025	41.1611	1.4e-10	185
17:1668438	17	1668438	rs34386380	rs34386380-<b>CT</b>	84	2e-35	(Pigment epithelium-derived factor, SERPINF1.9211.19.3)	0.384	'-	0.33 unit increase	[0.27-0.39]	SERPINF1	Blood protein levels	34.699	3	blood protein measurement	GCST005806	17:1765144	SERPINF1	rs11656349	cg11692409	17	1668648	703	-97.0457	9.95512	95.0298	1.88e-22	210
17:1668438	17	1668438	rs34386380	rs34386380-<b>CT</b>	82	1e-36	(Pigment epithelium-derived factor, SERPINF1.7735.17.3)	0.384	'-	0.34 unit increase	[0.28-0.4]	SERPINF1	Blood protein levels	36	3	blood protein measurement	GCST005806	17:1765144	SERPINF1	rs11656349	cg11692409	17	1668648	703	-97.0457	9.95512	95.0298	1.88e-22	210
1:32061851	1	32061851	rs7518151	rs7518151-<b>T</b>	382	1e-09		NR	'-	6.105 z-score decrease	'-	HCRTR1, TINAGL1	General cognitive ability	9	4	intelligence	GCST006269	1:31596250	HCRTR1	rs76758925	cg18939666	1	32061639	703	-73.709	9.43407	61.044	5.58e-15	212
1:32061851	1	32061851	rs7518151	rs7518151-<b>T</b>	441	1e-08		NR	'-	5.726 z-score decrease	'-	HCRTR1, TINAGL1	Intelligence	8	4	intelligence	GCST006250	1:31596250	HCRTR1	rs76758925	cg18939666	1	32061639	703	-73.709	9.43407	61.044	5.58e-15	212
10:71100920	10	71100920	rs73265749	rs73265749-<b>T</b>	7	2E-355		0.147616	'-	'-	'-	HK1	Hemoglobin concentration	354.69	6	hemoglobin measurement	GCST90002314	10:69341164	HK1	rs72805696	cg08992189	10	71101136	703	-75.8257	9.85359	59.2167	1.41e-14	216
1:32135773	1	32135773	rs2292989	rs2292989-<b>A</b>	207	1e-14		NR	'-	0.023429701 unit increase	[0.017-0.029]	COL16A1	Intelligence (MTAG)	14	4	intelligence	GCST005316	1:31670172	COL16A1	rs7537646	cg18939666	1	32135495	703	-62.7465	9.48418	43.7703	3.69e-11	278
1:32135773	1	32135773	rs2292989	rs2292989-<b>?</b>	144	1e-19		NR	'-	'-	'-	COL16A1	Height	19	18	body height	GCST007841	1:31670172	COL16A1	rs7537646	cg18939666	1	32135495	703	-62.7465	9.48418	43.7703	3.69e-11	278
2:225759618	2	225759618	rs11335710	rs11335710-<b>C</b>	192	2e-15		0.079435	'-	0.033181705 unit decrease	[0.025-0.041]	DOCK10	Plateletcrit	14.699	9	platelet crit	GCST90002400	2:224894901	DOCK10	rs4674948	cg12331557	2	225759324	703	-136.217	15.5719	76.5199	2.18e-18	294
7:75657850	7	75657850	rs11983987	rs11983987-<b>G</b>	302	3e-11		0.166766	'-	0.017188 SD unit decrease	[0.012-0.022]	STYXL1	Neutrophil count	10.5229	2	neutrophil count	GCST90002351	7:76028532	STYXL1	rs150685585	cg01676795	7	75657553	703	-77.748	12.6117	38.0039	7.06e-10	297
7:75657850	7	75657850	rs11983987	rs11983987-<b>?</b>	427	7e-09	(CCL24)	'-	'-	0.3609 unit increase	[NR]	STYXL1	Blood protein levels	8.1549	3	blood protein measurement	GCST010104	7:76028532	STYXL1	rs150685585	cg01676795	7	75657553	703	-77.748	12.6117	38.0039	7.06e-10	297
11:65593444	11	65593444	rs118086960	rs118086960-<b>T</b>	428	7e-09		0.47	1.12	'-	'-	CFL1	Psoriasis	8.1549	13	psoriasis	GCST004346	11:65825973	CFL1	rs61895733	cg27305772	11	65593756	703	63.2358	9.646	42.9766	5.54e-11	312
1:43423622	1	43423622	rs3754224	rs3754224-<b>C</b>	367	7e-10		0.268806	'-	0.0175623 unit decrease	[0.013-0.022]	SLC2A1	Mean corpuscular volume	9.1549	8	mean corpuscular volume	GCST90002392	1:42957951	SLC2A1	rs113583149	cg19693031	1	43423955	703	95.4858	14.824	41.4905	1.18e-10	333
1:43423622	1	43423622	rs3754224	rs3754224-<b>C</b>	203	6e-15		0.276771	'-	'-	'-	SLC2A1	Mean corpuscular volume	14.2218	8	mean corpuscular volume	GCST90002338	1:42957951	SLC2A1	rs113583149	cg19693031	1	43423955	703	95.4858	14.824	41.4905	1.18e-10	333
1:43423622	1	43423622	rs3754224	rs3754224-<b>C</b>	198	4e-15		0.27067	'-	0.01633 SD unit decrease	[0.012-0.02]	SLC2A1	Mean corpuscular volume	14.3979	8	mean corpuscular volume	GCST90002334	1:42957951	SLC2A1	rs113583149	cg19693031	1	43423955	703	95.4858	14.824	41.4905	1.18e-10	333
1:43423622	1	43423622	rs3754224	rs3754224-<b>C</b>	193	2e-15		0.268775	'-	0.021151844 unit decrease	[0.016-0.026]	SLC2A1	Mean reticulocyte volume	14.699	8	mean reticulocyte volume	GCST90002396	1:42957951	SLC2A1	rs113583149	cg19693031	1	43423955	703	95.4858	14.824	41.4905	1.18e-10	333
1:43423622	1	43423622	rs3754224	rs3754224-<b>C</b>	177	2e-16		0.268772	'-	0.021484679 unit decrease	[0.016-0.027]	SLC2A1	Mean spheric corpuscular volume	15.699	8	mean corpuscular volume	GCST90002397	1:42957951	SLC2A1	rs113583149	cg19693031	1	43423955	703	95.4858	14.824	41.4905	1.18e-10	333
11:65644363	11	65644363	rs679147	rs679147-<b>A</b>	219	7e-14		0.334513	'-	0.017624369 unit increase	[0.013-0.022]	EFEMP2, CTSW	Monocyte count	13.1549	2	monocyte count	GCST90002393	11:65876892	EFEMP2	rs583887	cg27305772	11	65644027	703	68.3588	10.3517	43.6082	4.01e-11	336
1:43416514	1	43416514	rs10890232	rs10890232-<b>T</b>	74	5e-44		0.223585	'-	0.036908835 unit increase	[0.032-0.042]	SLC2A1	Red cell distribution width	43.301	9	red blood cell distribution width	GCST90002404	1:42950843	SLC2A1	rs79608798	cg19693031	1	43416158	703	95.4858	14.824	41.4905	1.18e-10	356
1:43416514	1	43416514	rs10890232	rs10890232-<b>C</b>	71	2e-45		0.75898	'-	'-	'-	SLC2A1	Red cell distribution width	44.699	9	red blood cell distribution width	GCST90002372	1:42950843	SLC2A1	rs79608798	cg19693031	1	43416158	703	95.4858	14.824	41.4905	1.18e-10	356
1:43416514	1	43416514	rs10890232	rs10890232-<b>C</b>	66	6e-49		0.771886	'-	0.033488 SD unit decrease	[0.029-0.038]	SLC2A1	Red cell distribution width	48.2218	9	red blood cell distribution width	GCST90002369	1:42950843	SLC2A1	rs79608798	cg19693031	1	43416158	703	95.4858	14.824	41.4905	1.18e-10	356
1:43416514	1	43416514	rs10890232	rs10890232-<b>T</b>	416	5e-09		0.223643	'-	0.015677728 unit increase	[0.01-0.021]	SLC2A1	Immature fraction of reticulocytes	8.30103	16	reticulocyte measurement	GCST90002387	1:42950843	SLC2A1	rs79608798	cg19693031	1	43416158	703	95.4858	14.824	41.4905	1.18e-10	356
2:225696969	2	225696969	rs11681888	rs11681888-<b>A</b>	373	8e-10	(MTAG)	0.6849	'-	0.0086 unit decrease	[0.0059-0.0113]	DOCK10	Educational attainment (MTAG)	9.09691	20	self reported educational attainment	GCST006571	2:224832252	DOCK10	rs11693393	cg12331557	2	225697363	703	-67.1611	10.483	41.0452	1.49e-10	394
10:71100726	10	71100726	rs16926249	rs16926249-<b>G</b>	6	9E-361		0.147868	'-	'-	'-	HK1	Hematocrit	360.045	6	hematocrit	GCST90002308	10:69340970	HK1	rs72805696	cg08992189	10	71101136	703	-75.8257	9.85359	59.2167	1.41e-14	410
1:43420154	1	43420154	rs3768044	rs3768044-<b>C</b>	115	6e-25		0.251064	'-	'-	'-	SLC2A1	Mean corpuscular hemoglobin concentration	24.2218	8	mean corpuscular hemoglobin concentration	GCST90002332	1:42954483	SLC2A1	rs12406072	cg19693031	1	43419737	703	95.4858	14.824	41.4905	1.18e-10	417
1:43420154	1	43420154	rs3768044	rs3768044-<b>C</b>	107	3e-26		0.223676	'-	0.025392 SD unit decrease	[0.021-0.03]	SLC2A1	Mean corpuscular hemoglobin concentration	25.5229	8	mean corpuscular hemoglobin concentration	GCST90002328	1:42954483	SLC2A1	rs12406072	cg19693031	1	43419737	703	95.4858	14.824	41.4905	1.18e-10	417
1:32139635	1	32139635	rs909002	rs909002-<b>T</b>	262	3e-12		NR	'-	0.020523496 unit increase	[0.015-0.026]	COL16A1	Intelligence (MTAG)	11.5229	4	intelligence	GCST005316	1:31674034	COL16A1	rs4949457	cg18939666	1	32140053	703	-64.1395	10.2149	39.4259	3.41e-10	418
11:65594820	11	65594820	rs7102454	rs7102454-<b>C</b>	464	2e-08		0.352769	'-	0.015096 unit increase	[0.0098-0.0204]	CFL1	Birth weight	7.69897	1	birth weight	GCST008362	11:65827349	CFL1	rs71455787	cg27305772	11	65594324	703	63.2358	9.646	42.9766	5.54e-11	496
11:65599656	11	65599656	rs77779142	rs77779142-<b>T</b>	442	1e-08		NR	'-	0.149773 unit increase	[0.098-0.201]	CFL1	Rosacea symptom severity	8	12	rosacea severity measurement	GCST005790	11:65832185	CFL1	rs10791828	cg27305772	11	65599052	703	63.2358	9.646	42.9766	5.54e-11	604
10:71111666	10	71111666	rs77602252	rs77602252-<b>C</b>	248	8e-13		NR	'-	0.0362 unit increase	[0.026-0.046]	HK1	Glycated hemoglobin levels	12.0969	5	HbA1c measurement	GCST90019509	10:69351910	HK1	rs74604511	cg08992189	10	71111034	703	-117.454	19.0036	38.1998	6.39e-10	632
11:65604862	11	65604862	rs7938011	rs7938011-<b>A</b>	291	2e-11		NR	'-	0.0240495 unit decrease	[0.017-0.031]	SNX32, CFL1	Waist circumference adjusted for body mass index	10.699	1	BMI-adjusted waist circumference	GCST90020029	11:65837391	CFL1	rs2376005	cg27305772	11	65604195	703	66.1648	9.75062	46.0457	1.16e-11	667
11:65604862	11	65604862	rs7938011	rs7938011-<b>A</b>	292	2e-11		NR	'-	0.0240495 unit decrease	[0.017-0.031]	SNX32, CFL1	Waist circumference adjusted for body mass index	10.699	1	BMI-adjusted waist circumference	GCST90020029	11:65837391	SNX32	rs2376005	cg27305772	11	65604195	703	66.1648	9.75062	46.0457	1.16e-11	667
10:68177328	10	68177328	rs4746582	rs4746582-<b>A</b>	383	1e-09	(MTAG)	0.7456	'-	0.0116 unit increase	[0.0079-0.0153]	CTNNA3	Highest math class taken (MTAG)	9		mathematical ability	GCST006568	10:66417570	CTNNA3	rs7098029	cg13547913	10	68176604	703	130.53	20.422	40.853	1.64e-10	724
1:202175151	1	202175151	rs111467838	rs111467838-<b>T</b>	393	2e-09		NR	'-	0.0155 unit increase	[0.01-0.021]	LGR6	Urea levels	8.69897	11	serum urea measurement	GCST90019525	1:202206023	LGR6	rs55745151	cg12761421	1	202175888	703	-69.6352	10.5206	43.8099	3.62e-11	737
1:32091779	1	32091779	rs6663012	rs6663012-<b>T</b>	443	1e-08		'-	'-	0.0062 unit increase	[0.004-0.0084]	HCRTR1	Daytime nap	8		daytime rest measurement	GCST011494	1:31626178	HCRTR1	rs2271933	cg18939666	1	32092525	703	-108.62	9.30314	136.321	1.7e-31	746
10:71099109	10	71099109	rs72805692	rs72805692-<b>A</b>	124	2e-22		0.9293	'-	0.0859 unit increase	[0.069-0.102]	HK1	Glycated hemoglobin levels	21.699	5	HbA1c measurement	GCST90002245	10:69339353	HK1	rs75743765	cg08992189	10	71098351	703	-73.5432	9.82934	55.9804	7.32e-14	758
10:71099109	10	71099109	rs72805692	rs72805692-<b>G</b>	109	6e-26		0.066	'-	0.1 % decrease	[0.08-0.12]	HK1	Glycated hemoglobin levels	25.2218	5	HbA1c measurement	GCST008398	10:69339353	HK1	rs75743765	cg08992189	10	71098351	703	-73.5432	9.82934	55.9804	7.32e-14	758
10:71099109	10	71099109	rs72805692	rs72805692-<b>?</b>	133	1e-21		NR	'-	0.265 unit decrease	[0.21-0.32]	HK1	Hemoglobin A1c levels	21	5	HbA1c measurement	GCST008034	10:69339353	HK1	rs75743765	cg08992189	10	71098351	703	-73.5432	9.82934	55.9804	7.32e-14	758
10:71099109	10	71099109	rs72805692	rs72805692-<b>?</b>	130	6e-22	(Hispanic/Latino)	NR	'-	0.2683721 unit decrease	[0.21-0.32]	HK1	Hemoglobin A1c levels	21.2218	5	HbA1c measurement	GCST008034	10:69339353	HK1	rs75743765	cg08992189	10	71098351	703	-73.5432	9.82934	55.9804	7.32e-14	758
10:71099109	10	71099109	rs72805692	rs72805692-<b>G</b>	3	2E-482		0.113894	'-	0.136402 SD unit increase	[0.13-0.14]	HK1	Hemoglobin concentration	481.6	6	hemoglobin measurement	GCST90002310	10:69339353	HK1	rs75743765	cg08992189	10	71098351	703	-73.5432	9.82934	55.9804	7.32e-14	758
10:71099109	10	71099109	rs72805692	rs72805692-<b>A</b>	376	9e-10		0.884869	'-	0.0183089 unit increase	[0.012-0.024]	HK1	HDL cholesterol levels	9.04576	7	high density lipoprotein cholesterol measurement	GCST010242	10:69339353	HK1	rs75743765	cg08992189	10	71098351	703	-73.5432	9.82934	55.9804	7.32e-14	758
10:71099109	10	71099109	rs72805692	rs72805692-<b>G</b>	283	1e-11		0.1169	'-	0.03743759 unit increase	[0.027-0.048]	HK1	Immature fraction of reticulocytes	11	16	reticulocyte count	GCST004628	10:69339353	HK1	rs75743765	cg08992189	10	71098351	703	-73.5432	9.82934	55.9804	7.32e-14	758
10:71099109	10	71099109	rs72805692	rs72805692-<b>?</b>	506	5e-08		NR	'-	'-	'-	HK1	hemolysis of donated blood (osmotic)	7.30103	17	hemolysis	GCST012126	10:69339353	HK1	rs75743765	cg08992189	10	71098351	703	-73.5432	9.82934	55.9804	7.32e-14	758
10:71099109	10	71099109	rs72805692	rs72805692-<b>?</b>	311	5e-11		NR	'-	1.8 unit increase	NR	HK1	hemolysis of donated blood (osmotic)	10.301	17	hemolysis	GCST012135	10:69339353	HK1	rs75743765	cg08992189	10	71098351	703	-73.5432	9.82934	55.9804	7.32e-14	758
7:75654977	7	75654977	rs113570449	rs113570449-<b>A</b>	189	7e-16		0.200343	'-	'-	'-	STYXL1	White blood cell count	15.1549	10	myeloid white cell count	GCST90002378	7:76025659	STYXL1	rs79864016	cg01676795	7	75655838	703	-79.66	12.5302	40.4168	2.05e-10	861
11:65603252	11	65603252	rs7107912	rs7107912-<b>A</b>	161	7e-18		0.507879	'-	0.019018658 unit increase	[0.015-0.023]	CFL1, SNX32	White blood cell count	17.1549	10	leukocyte count	GCST90002407	11:65835781	CFL1	rs2376005	cg27305772	11	65604195	703	66.1648	9.75062	46.0457	1.16e-11	943
11:65603252	11	65603252	rs7107912	rs7107912-<b>A</b>	162	7e-18		0.507879	'-	0.019018658 unit increase	[0.015-0.023]	CFL1, SNX32	White blood cell count	17.1549	10	leukocyte count	GCST90002407	11:65835781	SNX32	rs2376005	cg27305772	11	65604195	703	66.1648	9.75062	46.0457	1.16e-11	943
11:65603252	11	65603252	rs7107912	rs7107912-<b>A</b>	116	6e-25		0.435368	'-	'-	'-	CFL1, SNX32	White blood cell count	24.2218	10	myeloid white cell count	GCST90002378	11:65835781	CFL1	rs2376005	cg27305772	11	65604195	703	66.1648	9.75062	46.0457	1.16e-11	943
11:65603252	11	65603252	rs7107912	rs7107912-<b>A</b>	117	6e-25		0.435368	'-	'-	'-	CFL1, SNX32	White blood cell count	24.2218	10	myeloid white cell count	GCST90002378	11:65835781	SNX32	rs2376005	cg27305772	11	65604195	703	66.1648	9.75062	46.0457	1.16e-11	943
11:65603252	11	65603252	rs7107912	rs7107912-<b>A</b>	112	3e-25		0.509882	'-	0.019051 SD unit increase	[0.015-0.023]	CFL1, SNX32	White blood cell count	24.5229	10	myeloid white cell count	GCST90002374	11:65835781	CFL1	rs2376005	cg27305772	11	65604195	703	66.1648	9.75062	46.0457	1.16e-11	943
11:65603252	11	65603252	rs7107912	rs7107912-<b>A</b>	113	3e-25		0.509882	'-	0.019051 SD unit increase	[0.015-0.023]	CFL1, SNX32	White blood cell count	24.5229	10	myeloid white cell count	GCST90002374	11:65835781	SNX32	rs2376005	cg27305772	11	65604195	703	66.1648	9.75062	46.0457	1.16e-11	943

## Sheet: Table S8
Table S8: GWAS associations for the SNPs in the neighborhood of meQTL SNPs as reported in the Stanford bio bank.
Stanford Bio Bank Results													meQTL SNPs identified in the current study
rs	Variant	Position	Filter	Consequence	Annotation	MAF	Phenotype code (as in Stanford Biobank)	Beta LOR (SE)	Pvalue	Gene	chr	pos	rs	CpG	SNP chr	SNP position	DF	effect (Beta)	SE Beta	chi2 1df	Pvalue	Distance of the meQTL SNP from the GWAS SNP
rs1060286	1:207250300 G / A (rs1060286)	207250300	PASS		3' UTR	0.388	INI30750 (Glycated Haemoglobin (HBA1c))	-0.013 (0.002)	5.38e-10	PFKFB2	1	207250300	rs1060286	cg22699725	1	207250300	703	65.0415	10.1051	41.4283	1.22e-10	0
rs1060286	1:207250300 G / A (rs1060286)	207250300	PASS		3' UTR	0.388	INI10030700 (Creatinine)	-0.017 (0.0022)	7.8e-15	PFKFB2	1	207250300	rs1060286	cg22699725	1	207250300	703	65.0415	10.1051	41.4283	1.22e-10	0
rs1060286	1:207250300 G / A (rs1060286)	207250300	PASS		3' UTR	0.388	INI30030650 (Mental Health)	-0.0194	3.77e-18	PFKFB2	1	207250300	rs1060286	cg22699725	1	207250300	703	65.0415	10.1051	41.4283	1.22e-10	0
rs1060286	1:207250300 G / A (rs1060286)	207250300	PASS		3' UTR	0.388	INI30000 (White blood cell count)	0.01 (0.0022)	3.6e-09	PFKFB2	1	207250300	rs1060286	cg22699725	1	207250300	703	65.0415	10.1051	41.4283	1.22e-10	0
rs1060286	1:207250300 G / A (rs1060286)	207250300	PASS		3' UTR	0.388	INI30030700 (EGFR)	0.017 (0.0022)	7.3e-15	PFKFB2	1	207250300	rs1060286	cg22699725	1	207250300	703	65.0415	10.1051	41.4283	1.22e-10	0
rs10791828	11:65599052 C / G (rs10791828)	65599052	PASS		non coding transcript exon	0.325	INI30150 (Eosinophil)	0.0254 (0.022)	9.45e-30	CFL1	11	65599052	rs10791828	cg27305772	11	65599052	703	63.2358	9.646	42.9766	5.54e-11	0
rs11596193	10:71108149 G / A (rs11596193)	71108149	PASS		intron	0.0541	INI10030750 (HBA1c)	0.0277 (0.004)	4.22e-09	HK1	10	71108149	rs11596193	cg08992189	10	71108149	703	-86.6125	11.3168	58.5754	1.96e-14	0
rs2303385	11:65640562 G / A (rs2303385)	65640562	PASS		intron	0.361	INI21001 (BMI)	-0.02(0.0022)	4.58e-22	EFEMP2	11	65640562	rs2303385	cg27305772	11	65640562	703	67.9294	10.3109	43.4032	4.45e-11	0
rs2303385	11:65640562 G / A (rs2303385)	65640562	PASS		intron	0.361	INI30150 (Eosinophil)	0.0246 (0.0022)	3.61e-29	EFEMP2	11	65640562	rs2303385	cg27305772	11	65640562	703	67.9294	10.3109	43.4032	4.45e-11	0
rs4789523	17:76012854 C / T (rs4789523)	76012854	PASS		intron	0.281	INI1050 (time spent outdoor)	0.0119	1.1e-06	TNRC6C	17	76012854	rs4789523	cg09029192	17	76012854	703	-127.213	19.6465	41.9269	9.47e-11	0
rs570387	11:65637076 T / C (rs570387)	65637076	PASS		non coding transcript exon	0.495	INI10030880 (Urate)	0.013 (0.0022)	3.85e-10	EFEMP2	11	65637076	rs570387	cg27305772	11	65637076	703	61.8253	9.95722	38.5529	5.33e-10	0
rs570387	11:65637076 T / C (rs570387)	65637076	PASS		non coding transcript exon	0.495	INI23104 (BMI )	-0.01 (0.002)	1.59e-12	EFEMP2	11	65637076	rs570387	cg27305772	11	65637076	703	61.8253	9.95722	38.5529	5.33e-10	0
rs570387	11:65637076 T / C (rs570387)	65637076	PASS		non coding transcript exon	0.495	INI30150 (Eosinophil)	0.0291 (0.002)	1.47e-43	EFEMP2	11	65637076	rs570387	cg27305772	11	65637076	703	61.8253	9.95722	38.5529	5.33e-10	0
rs75743765	10:71098351 G / A (rs75743765)	71098351	PASS		non coding transcript exon	0.0915	INI10030750 (HBA1c)	0.0456 (0.0036)	1.32e-32	HK1	10	71098351	rs75743765	cg08992189	10	71098351	703	-73.5432	9.82934	55.9804	7.32e-14	0
rs7909192	10:71124228 A / G (rs7909192)	71124228	PASS		intron	0.376	INI10030750 (HBA1c)	0.08 (0.0022)	1e-250	HK1	10	71124228	rs7909192	cg08992189	10	71124228	703	-100.256	16.1118	38.72	4.89e-10	0
rs7909192	10:71124228 A / G (rs7909192)	71124228	PASS		intron	0.376	INI10030840 (Total Bilirubin)	-0.024 (0.002)	9.9e-28	HK1	10	71124228	rs7909192	cg08992189	10	71124228	703	-100.256	16.1118	38.72	4.89e-10	0
rs77863033	9:140374146 G / A (rs77863033)	140374146	PASS		intron	0.166	INI10030700 (Creatinine)	-0.0202 (0.0029)	6.99e-12	PNPLA7	9	140374146	rs77223477	cg14334460	9	140374147	703	77.1764	11.6233	44.0872	3.14e-11	1
rs77863033	9:140374146 G / A (rs77863033)	140374146	PASS		intron	0.166	INI30030700 (EGFR)	0.02 (0.0029)	7.07e-12	PNPLA7	9	140374146	rs77223477	cg14334460	9	140374147	703	77.1764	11.6233	44.0872	3.14e-11	1
rs77863033	9:140374146 G / A (rs77863033)	140374146	PASS		intron	0.166	INI30200 (Neutrophil %)	0.015 (0.0029)	5.3e-08	PNPLA7	9	140374146	rs77223477	cg14334460	9	140374147	703	77.1764	11.6233	44.0872	3.14e-11	1
rs117742022	10:68210652 A / G (rs117742022)	68210652	PASS		intron	0.0273	INI4079	-0.0283	2.63e-05	CTNNA3	10	68210652	rs4746591	cg13547913	10	68210713	703	129.686	19.9586	42.2205	8.15e-11	61
rs7072268	10:71099913 T / C (rs7072268)	71099913	PASS		intron	0.487	INI10030750 (HBA1c)	-0.0825	7.5e-302	HK1	10	71099913	rs6480403	cg08992189	10	71099986	703	-75.8097	9.83757	59.3846	1.3e-14	73
rs76040210	2:225751189 G / A (rs76040210)	225751189	PASS	ENSP00000258390.7:p.Ala159Val	missense	0.0239	INI25355 (brain function- ICVF)	-0.129	3.26e-07	DOCK10	2	225751189	rs2304334	cg12331557	2	225751293	703	-121.347	12.5406	93.6317	3.8e-22	104
rs7572725	2:225684166 A / G (rs7572725)	225684166	PASS	ENSP00000386694.3:p.Leu1082%3D	synonymous	0.128	INI30110 (Platelet distribution width)	0.0743	6.29e-125	DOCK10	2	225684166	rs0	cg12331557	2	225684281	703	-67.3484	10.3934	41.9895	9.18e-11	115
rs72807721	10:71115857 C / T (rs72807721)	71115857	PASS		intron	0.0212	INI10030750 (HBA1c)	0.0509	1.39e-11	HK1	10	71115857	rs11597346	cg08992189	10	71115706	703	-92.2881	10.2516	81.0411	2.21e-19	151
rs4320848	10:68187295 A / C (rs4320848)	68187295	PASS		intron	0.323	INI1737	-0.0082	4.3e-05	CTNNA3	10	68187295	rs11814588	cg13547913	10	68187518	703	133.901	20.3168	43.4365	4.38e-11	223
rs78751389	2:225748300 G / A (rs78751389)	225748300	PASS		intron	0.076	INI30130 (Monocyte count)	-0.0295	5.34e-14	DOCK10	2	225748300	rs10206184	cg12331557	2	225748532	703	-119.862	14.3071	70.1873	5.39e-17	232
rs56412230	2:225740514 C / T (rs56412230)	225740514	PASS		intron	0.0132	INI25557	-0.138	3.07e-05	DOCK10	2	225740514	rs55752095	cg12331557	2	225740232	703	-107.483	13.7241	61.3354	4.81e-15	282
rs141454250	1:207245684 C / T (rs141454250)	207245684	PASS	ENSP00000439420.1:p.Arg463Cys	missense	0.000745	HC938	0.755	3.23e-06	PFKFB2	1	207245684	rs6667268	cg22699725	1	207246004	703	67.8122	10.1019	45.0616	1.91e-11	320
rs35177111	9:140358896 A / T (rs35177111)	140358896	PASS	ENSP00000277531.4:p.Leu993Met	missense	0.000462	INI4147	0.57	2.07e-06	PNPLA7	9	140358896	rs4962238	cg14334460	9	140358556	703	116.748	16.6746	49.0214	2.53e-12	340
rs78453847	9:140356721 C / T (rs78453847)	140356721	PASS	ENSP00000277531.4:p.Glu1160%3D	synonymous	0.0193	HC1265	0.133	1.01e-05	PNPLA7	9	140356721	rs4962240	cg14334460	9	140356374	703	-70.8453	10.4718	45.7699	1.33e-11	347
rs11599150	10:71123779 C / T (rs11599150)	71123779	PASS		intron	0.0471	INI10030750 (HBA1c)	0.0208	7.48e-05	HK1	10	71123779	rs11599654	cg08992189	10	71124146	703	-77.4368	10.7163	52.2163	4.97e-13	367
rs117801887	10:71114191 G / A (rs117801887)	71114191	PASS		intron	0.0332	INI10030750 (HBA1c)	0.0341	1.25e-07	HK1	10	71114191	rs10998739	cg08992189	10	71114561	703	-98.5886	15.9275	38.314	6.02e-10	370
rs2883211	1:207244221 T / G (rs2883211)	207244221	PASS		intron	0.479	INI30750	-0.0182	1.64e-18	PFKFB2	1	207244221	rs923109	cg22699725	1	207243851	703	63.7156	9.90234	41.4014	1.24e-10	370
rs7093863	10:71108749 C / G (rs7093863)	71108749	PASS		intron	0.102	INI10030750 (HBA1c)	0.0399	1.53e-28	HK1	10	71108749	rs11816511	cg08992189	10	71108370	703	-98.5886	15.9275	38.314	6.02e-10	379
rs78257220	2:225811592 T / A (rs78257220)	225811592	PASS	ENSP00000386694.3:p.Asn26Ile	missense	0.13	INI30110	0.057	1.78e-72	DOCK10	2	225811592	rs869062	cg12331557	2	225811990	703	-125.886	14.6699	73.6384	9.38e-18	398
rs13021295	2:225811581 T / A (rs13021295)	225811581	PASS	ENSP00000386694.3:p.Ile30Phe	missense	0.284	INI30110	0.0293	1.04e-35	DOCK10	2	225811581	rs869062	cg12331557	2	225811990	703	-125.886	14.6699	73.6384	9.38e-18	409
rs13384389	2:225700881 T / C (rs13384389)	225700881	PASS		intron	0.233	INI30110	0.0456	1.69e-74	DOCK10	2	225700881	rs10933074	cg12331557	2	225700395	703	-68.256	10.5017	42.2438	8.06e-11	486
rs3748672	1:207253165 A / G (rs3748672)	207253165	PASS		3' UTR	0.409	INI30030700	0.0101	5.59e-06	PFKFB2	1	207253165	rs17258746	cg22699725	1	207252647	703	79.5479	9.85855	65.1075	7.09e-16	518
rs12774929	10:68211289 T / C (rs12774929)	68211289	PASS		intron	0.257	INI30860	0.0117	4.83e-06	CTNNA3	10	68211289	rs4746591	cg13547913	10	68210713	703	129.686	19.9586	42.2205	8.15e-11	576
rs77602252	10:71111666 T / C (rs77602252)	71111666	PASS		intron	0.0596	INI10030750 (HBA1c)	0.0356	8.35e-15	HK1	10	71111666	rs74604511	cg08992189	10	71111034	703	-117.454	19.0036	38.1998	6.39e-10	632
rs2234462	11:65638718 C / T (rs2234462)	65638718	PASS	ENSP00000435419.1:p.Gly93Ser	missense	0.00449	HC366	0.583	4.86e-05	EFEMP2	11	65638718	rs2234458	cg27305772	11	65639374	703	65.304	9.75076	44.8542	2.12e-11	656
rs760418	1:207243142 C / G (rs760418)	207243142	PASS		intron	0.481	INI30750 (HBA1c)	-0.0188	1.56e-19	PFKFB2	1	207243142	rs923109	cg22699725	1	207243851	703	63.7156	9.90234	41.4014	1.24e-10	709
rs77836214	11:65598327 G / A (rs77836214)	65598327	PASS		intron	0.0179	INI30000	0.0348	1.57e-05	CFL1	11	65598327	rs10791828	cg27305772	11	65599052	703	63.2358	9.646	42.9766	5.54e-11	725
rs6673422	1:207253487 A / G (rs6673422)	207253487	PASS		3' UTR	0.145	INI30750	0.0121	3.15e-05	PFKFB2	1	207253487	rs17258746	cg22699725	1	207252647	703	79.5479	9.85855	65.1075	7.09e-16	840
rs4674941	2:225670901 G / C (rs4674941)	225670901	PASS	ENSP00000386694.3:p.Ile1246Met	missense	0.126	INI30110	0.0729	5.66e-117	DOCK10	2	225670901	rs4674940	cg12331557	2	225669996	703	-102.765	13.8178	55.3116	1.03e-13	905

## Sheet: Table S9
Table S9: A)Discovery and Replication cohorts for T2D MWAS, B)T2D significant metabolites with the discovery and replication statistics
			112 Bonferroni significant metabolites in Discovery set				75 replicated metabolites in replication set - highlighted in green
Metabolite	pathway	subpathway	DF	Beta	SE	pval	DF	Beta	SE	pval
glucose	Carbohydrate	Glycolysis, Gluconeogenesis, and Pyruvate Metabolism	1600	1.03156	0.0694742	8.06e-47	1060	1.44273	0.0800019	1.29085e-63
mannonate*	Xenobiotics	Food Component/Plant	1611	0.940141	0.0693149	9.21e-40	1067	0.890714	0.0761181	7.61265e-30
fructose	Carbohydrate	Fructose, Mannose and Galactose Metabolism	1605	0.955707	0.0758928	9.58e-35	1068	0.926766	0.0805401	5.73301e-29
1,5-anhydroglucitol (1,5-AG)	Carbohydrate	Glycolysis, Gluconeogenesis, and Pyruvate Metabolism	1638	-0.818974	0.0659078	6.07e-34	1084	-0.971639	0.0784524	4.81016e-33
mannose	Carbohydrate	Fructose, Mannose and Galactose Metabolism	1601	0.816311	0.072523	2.44e-28	1061	0.924522	0.0875096	7.09435e-25
gluconate	Xenobiotics	Food Component/Plant	1609	0.746796	0.0703175	1.64e-25	1065	0.817283	0.0860598	1.37563e-20
citrulline	Amino Acid	Urea cycle; Arginine and Proline Metabolism	1625	-0.775703	0.0739594	6e-25	1074	-0.578936	0.087181	4.95091e-11
gamma-glutamylcitrulline*	Peptide	Gamma-glutamyl Amino Acid	1624	-0.700791	0.0736917	6.61e-21	1071	-0.544961	0.0908225	2.69173e-09
X - 24334	Unnamed	Unnamed	896	0.740496	0.077807	1.6e-20	550	0.869763	0.0993105	2.45465e-17
X - 24295	Unnamed	Unnamed	1519	0.690252	0.0758286	2.69e-19	1013	0.624129	0.0854871	5.7751e-13
methylsuccinoylcarnitine	Amino Acid	Leucine, Isoleucine and Valine Metabolism	1563	0.663255	0.076407	9.72e-18	1024	0.748386	0.0855894	9.09172e-18
sphingomyelin (d18:2/24:2)*	Lipid	Sphingomyelins	1628	-0.557176	0.0703532	4.37e-15	1076	-0.604221	0.0861554	4.1107e-12
sphingomyelin (d18:2/14:0, d18:1/14:1)*	Lipid	Sphingomyelins	1623	-0.518212	0.0665317	1.2e-14	1070	-0.519132	0.0766702	2.10544e-11
sphingomyelin (d18:2/23:1)*	Lipid	Sphingomyelins	1628	-0.558184	0.0723695	2.13e-14	1071	-0.529507	0.0837844	3.83362e-10
sphingomyelin (d18:1/22:2, d18:2/22:1, d16:1/24:2)*	Lipid	Sphingomyelins	1621	-0.542379	0.0709018	3.43e-14	1077	-0.5241	0.085777	1.38987e-09
sphingomyelin (d18:2/24:1, d18:1/24:2)*	Lipid	Sphingomyelins	1627	-0.561756	0.07362	3.96e-14	1072	-0.564824	0.0882706	2.3361e-10
fructosyllysine	Amino Acid	Lysine Metabolism	1625	0.54633	0.0748443	4.5e-13	1069	0.53749	0.0872227	1.01428e-09
N6,N6,N6-trimethyllysine	Amino Acid	Lysine Metabolism	1620	-0.511519	0.0716539	1.42e-12	1071	-0.335209	0.0767288	1.37096e-05
creatinine	Amino Acid	Creatine Metabolism	1630	-0.415899	0.058915	2.47e-12	1078	-0.269634	0.0691236	0.000101829
pyruvate	Carbohydrate	Glycolysis, Gluconeogenesis, and Pyruvate Metabolism	1623	0.536148	0.0761812	2.87e-12	1075	0.746315	0.084645	4.65387e-18
erythronate*	Carbohydrate	Aminosugar Metabolism	1609	0.506249	0.0735063	8.14e-12	1065	0.479524	0.0831339	1.05e-08
sphingomyelin (d18:2/18:1)*	Lipid	Sphingomyelins	1629	-0.488467	0.0723221	1.99e-11	1073	-0.407556	0.0860993	2.50119e-06
X - 11315	Unnamed	Unnamed	1598	-0.48411	0.0724327	3.21e-11	1061	-0.703798	0.0887705	5.59992e-15
linoleoylcholine*	Lipid	Fatty Acid Metabolism (Acyl Choline)	1602	-0.502115	0.0755445	4.1e-11	1058	-0.467564	0.0922894	4.78435e-07
sphingomyelin (d18:1/20:2, d18:2/20:1, d16:1/22:2)*	Lipid	Sphingomyelins	1565	-0.47484	0.0717065	4.86e-11	1022	-0.454645	0.0865191	1.80288e-07
pseudouridine	Nucleotide	Pyrimidine Metabolism, Uracil containing	1626	-0.486321	0.0739568	6.51e-11	1080	-0.341153	0.091198	0.000193084
gamma-glutamylthreonine	Peptide	Gamma-glutamyl Amino Acid	1630	-0.49744	0.0756502	6.51e-11	1075	-0.339617	0.0922904	0.000244918
1-carboxyethylphenylalanine	Amino Acid	Phenylalanine Metabolism	1619	0.481801	0.0736837	8.29e-11	1056	0.624621	0.0834057	1.46242e-13
X - 14056	Unnamed	Unnamed	1620	0.476742	0.0741962	1.72e-10	1072	0.591386	0.0830175	1.92532e-12
X - 25948	Unnamed	Unnamed	1624	-0.46784	0.0749701	5.56e-10	1075	-0.4954	0.0899067	4.48604e-08
sphingomyelin (d17:1/14:0, d16:1/15:0)*	Lipid	Sphingomyelins	1610	-0.472967	0.0758547	5.75e-10	1069	-0.483564	0.0864455	2.81993e-08
X - 19438	Unnamed	Unnamed	1543	0.475105	0.0770807	9.05e-10	1038	0.588307	0.082924	2.39975e-12
N,N,N-trimethyl-alanylproline betaine (TMAP)	Amino Acid	Urea cycle; Arginine and Proline Metabolism	1632	-0.387869	0.063425	1.2e-09	1080	-0.350053	0.0763113	5.01885e-06
1-(1-enyl-palmitoyl)-2-palmitoyl-GPC (P-16:0/16:0)*	Lipid	Plasmalogen	1620	-0.45306	0.0751534	2.05e-09	1070	-0.35545	0.0900477	8.41816e-05
1-palmitoyl-2-arachidonoyl-GPE (16:0/20:4)*	Lipid	Phosphatidylethanolamine (PE)	1612	0.445584	0.074086	2.23e-09	1072	0.420788	0.0854021	9.65981e-07
glutamine	Amino Acid	Glutamate Metabolism	1633	-0.447277	0.0747216	2.64e-09	1076	-0.351174	0.0856855	4.47272e-05
sphingomyelin (d17:2/16:0, d18:2/15:0)*	Lipid	Sphingomyelins	1604	-0.435166	0.0727249	2.68e-09	1060	-0.388902	0.0844086	4.57324e-06
2-hydroxybutyrate/2-hydroxyisobutyrate	Amino Acid	Glutathione Metabolism	1613	0.445515	0.0746862	3e-09	1075	0.562931	0.0844815	4.26602e-11
sphingomyelin (d18:2/23:0, d18:1/23:1, d17:1/24:1)*	Lipid	Sphingomyelins	1622	-0.445599	0.0748712	3.25e-09	1074	-0.392202	0.0893642	1.25219e-05
1-(1-enyl-palmitoyl)-2-palmitoleoyl-GPC (P-16:0/16:1)*	Lipid	Plasmalogen	1525	-0.449334	0.0756071	3.46e-09	1019	-0.44465	0.0921351	1.6054e-06
1-(1-enyl-palmitoyl)-2-oleoyl-GPC (P-16:0/18:1)*	Lipid	Plasmalogen	1602	-0.429858	0.0724369	3.61e-09	1067	-0.347963	0.0908193	0.000134862
sphingomyelin (d18:1/24:1, d18:2/24:0)*	Lipid	Sphingomyelins	1627	-0.45921	0.0777278	4.21e-09	1073	-0.352337	0.0899428	9.51888e-05
deoxycholic acid 12-sulfate*	Lipid	Secondary Bile Acid Metabolism	1498	0.470575	0.0798816	4.73e-09	1007	0.551192	0.0927301	3.8289e-09
hydroxypalmitoyl sphingomyelin (d18:1/16:0(OH))**	Lipid	Sphingomyelins	1633	-0.437491	0.0751019	6.85e-09	1081	-0.355979	0.0890008	6.7727e-05
1-(1-enyl-palmitoyl)-GPC (P-16:0)*	Lipid	Lysoplasmalogen	1623	-0.433349	0.0748226	8.35e-09	1073	-0.407867	0.0909744	8.13922e-06
1-carboxyethylvaline	Amino Acid	Leucine, Isoleucine and Valine Metabolism	1256	0.464687	0.0802901	9.01e-09	822	0.371815	0.0948078	9.52337e-05
dihomo-linolenoyl-choline	Lipid	Fatty Acid Metabolism (Acyl Choline)	1054	-0.540028	0.0934603	9.94e-09	725	-0.508813	0.110048	4.46608e-06
palmitoylcholine	Lipid	Fatty Acid Metabolism (Acyl Choline)	1605	-0.444304	0.0773281	1.09e-08	1061	-0.414998	0.0923338	7.73788e-06
glycosyl ceramide (d18:2/24:1, d18:1/24:2)*	Lipid	Hexosylceramides (HCER)	1237	-0.506498	0.0885534	1.34e-08	833	-0.487207	0.105524	4.50732e-06
sphingomyelin (d18:1/20:1, d18:2/20:0)*	Lipid	Sphingomyelins	1635	-0.410999	0.0735627	2.7e-08	1075	-0.383021	0.0866451	1.08424e-05
sphingomyelin (d18:2/16:0, d18:1/16:1)*	Lipid	Sphingomyelins	1631	-0.408677	0.0734356	3.06e-08	1072	-0.321253	0.0876479	0.000259182
3-hydroxydecanoate	Lipid	Fatty Acid, Monohydroxy	1620	0.420138	0.0760833	3.9e-08	1074	0.417902	0.0938753	9.41003e-06
3-methoxytyrosine	Amino Acid	Tyrosine Metabolism	1623	-0.421343	0.0764609	4.15e-08	1076	-0.542006	0.0906758	3.07988e-09
sphingomyelin (d18:2/21:0, d16:2/23:0)*	Lipid	Sphingomyelins	1624	-0.379797	0.0698092	6.12e-08	1074	-0.442269	0.0821718	9.03007e-08
arginine	Amino Acid	Urea cycle; Arginine and Proline Metabolism	1637	-0.411114	0.0761222	7.61e-08	1075	-0.465893	0.0906176	3.23987e-07
malate	Energy	TCA Cycle	1639	0.416102	0.0772627	8.27e-08	1082	0.44855	0.0848537	1.51043e-07
sphingomyelin (d17:1/16:0, d18:1/15:0, d16:1/17:0)*	Lipid	Sphingomyelins	1629	-0.414932	0.0772072	8.8e-08	1079	-0.316569	0.0889596	0.000389087
lactosyl-N-palmitoyl-sphingosine (d18:1/16:0)	Lipid	Lactosylceramides (LCER)	1629	-0.395532	0.0738507	9.73e-08	1075	-0.407537	0.0866329	2.88065e-06
3-hydroxyoctanoate	Lipid	Fatty Acid, Monohydroxy	1618	0.402872	0.0755323	1.1e-07	1070	0.439686	0.0947311	3.88904e-06
alanine	Amino Acid	Alanine and Aspartate Metabolism	1633	0.387369	0.0746588	2.38e-07	1073	0.499041	0.0890929	2.70164e-08
glycosyl-N-palmitoyl-sphingosine (d18:1/16:0)	Lipid	Hexosylceramides (HCER)	1620	-0.389864	0.0756109	2.83e-07	1075	-0.333551	0.092527	0.000326578
palmitoyl dihydrosphingomyelin (d18:0/16:0)*	Lipid	Dihydrosphingomyelins	1617	-0.382991	0.0745511	3.13e-07	1073	-0.314545	0.088521	0.00039692
3-methyl-2-oxovalerate	Amino Acid	Leucine, Isoleucine and Valine Metabolism	1626	0.344582	0.0695937	8.14e-07	1073	0.40154	0.081928	1.09975e-06
arachidonoylcholine	Lipid	Fatty Acid Metabolism (Acyl Choline)	1551	-0.39053	0.0789112	8.27e-07	1021	-0.478146	0.0932385	3.49868e-07
glycerol 3-phosphate	Lipid	Glycerolipid Metabolism	1601	-0.366672	0.0749819	1.11e-06	1070	-0.381331	0.0919812	3.65478e-05
ribitol	Carbohydrate	Pentose Metabolism	1502	0.377301	0.0775646	1.27e-06	990	0.490383	0.0917903	1.13801e-07
3-methyl-2-oxobutyrate	Amino Acid	Leucine, Isoleucine and Valine Metabolism	1630	0.3439	0.0712373	1.51e-06	1078	0.445661	0.086781	3.33809e-07
X - 21471	Unnamed	Unnamed	1612	0.377076	0.0781747	1.54e-06	1072	0.43384	0.0890756	1.28077e-06
X - 11787	Unnamed	Unnamed	1633	0.326207	0.0697688	3.17e-06	1072	0.419997	0.0829124	4.79199e-07
X - 12101	Unnamed	Unnamed	1583	0.343949	0.0756458	5.86e-06	1037	0.521953	0.0954098	5.6207e-08
1-palmitoyl-2-oleoyl-GPE (16:0/18:1)	Lipid	Phosphatidylethanolamine (PE)	1541	0.3515	0.0776625	6.47e-06	1022	0.427995	0.0909374	2.86698e-06
X - 21467	Unnamed	Unnamed	1619	0.34068	0.0772281	1.1e-05	1071	0.359042	0.0861212	3.306e-05
3,4-dihydroxybutyrate	Lipid	Fatty Acid, Dihydroxy	1607	0.334796	0.077204	1.54e-05	1057	0.428963	0.0918509	3.3961e-06
lithocholate sulfate (1)	Lipid	Secondary Bile Acid Metabolism	1502	0.334719	0.0787307	2.25e-05	988	0.477276	0.0913763	2.14453e-07
ribulonate/xylulonate/lyxonate*	Carbohydrate	Pentose Metabolism	1556	0.330489	0.0787852	2.89e-05	1047	0.335148	0.0921125	0.000287646
1-(1-enyl-palmitoyl)-2-linoleoyl-GPC (P-16:0/18:2)*	Lipid	Plasmalogen	1624	-0.473483	0.0710643	3.67e-11	1072	-0.29746	0.0872058	0.000671368
pyroglutamine*	Amino Acid	Glutamate Metabolism	1617	-0.391075	0.0602576	1.14e-10	1063	-0.246658	0.07617	0.00123984
oleoylcholine	Lipid	Fatty Acid Metabolism (Acyl Choline)	1432	-0.519497	0.0799977	1.15e-10	962	-0.341793	0.0987566	0.000561909
gamma-glutamylglutamine	Peptide	Gamma-glutamyl Amino Acid	1635	-0.428883	0.0742866	9.28e-09	1076	-0.232557	0.0866035	0.00735767
sphingomyelin (d18:1/22:1, d18:2/22:0, d16:1/24:1)*	Lipid	Sphingomyelins	1624	-0.430099	0.0752723	1.31e-08	1073	-0.311529	0.090009	0.000559165
gamma-glutamylglycine	Peptide	Gamma-glutamyl Amino Acid	1620	-0.42885	0.0756058	1.67e-08	1074	-0.114048	0.0907781	0.209267
palmitoyl sphingomyelin (d18:1/16:0)	Lipid	Sphingomyelins	1631	-0.419779	0.0776979	7.53e-08	1074	-0.233285	0.0904284	0.0100186
gamma-glutamylphenylalanine	Peptide	Gamma-glutamyl Amino Acid	1627	-0.360465	0.0709092	4.13e-07	1076	-0.217975	0.0810883	0.00729654
myristoyl dihydrosphingomyelin (d18:0/14:0)*	Lipid	Dihydrosphingomyelins	1621	-0.368307	0.0726531	4.45e-07	1069	-0.266574	0.0875743	0.00239181
1-methylhistidine	Amino Acid	Histidine Metabolism	1622	-0.347203	0.0701325	8.17e-07	1071	-0.186605	0.0837074	0.0260041
glycine	Amino Acid	Glycine, Serine and Threonine Metabolism	1622	-0.364389	0.0736776	8.37e-07	1067	-0.162277	0.0860372	0.0595493
deoxycarnitine	Lipid	Carnitine Metabolism	1627	-0.328266	0.0667475	9.63e-07	1081	-0.234219	0.0774703	0.00255892
gamma-glutamyltyrosine	Peptide	Gamma-glutamyl Amino Acid	1622	-0.345985	0.070901	1.17e-06	1075	-0.25463	0.0824173	0.00205625
1-stearoyl-2-arachidonoyl-GPE (18:0/20:4)	Lipid	Phosphatidylethanolamine (PE)	1618	0.360221	0.0744424	1.43e-06	1073	0.258164	0.086203	0.00280886
X - 23639	Unnamed	Unnamed	1621	-0.3548	0.0734264	1.48e-06	1063	-0.16749	0.0892225	0.0607616
dimethylarginine (SDMA + ADMA)	Amino Acid	Urea cycle; Arginine and Proline Metabolism	1625	-0.36315	0.0756423	1.72e-06	1075	-0.161886	0.0877797	0.0654247
cinnamoylglycine	Xenobiotics	Food Component/Plant	1411	-0.382803	0.0810483	2.55e-06	902	-0.130576	0.0945698	0.167702
threonine	Amino Acid	Glycine, Serine and Threonine Metabolism	1631	-0.352974	0.0756045	3.28e-06	1072	-0.245516	0.0926734	0.00818537
N-acetylcarnosine	Amino Acid	Histidine Metabolism	1616	-0.261611	0.0564386	3.85e-06	1063	-0.120875	0.0670154	0.0715635
1-arachidonoyl-GPE (20:4n6)*	Lipid	Lysophospholipid	1620	0.352573	0.0761743	3.98e-06	1067	0.310375	0.0890625	0.000512299
3-(3-amino-3-carboxypropyl)uridine*	Nucleotide	Pyrimidine Metabolism, Uracil containing	1567	-0.339354	0.0743916	5.47e-06	1052	-0.323834	0.0929391	0.000513629
glycosyl ceramide (d18:1/20:0, d16:1/22:0)*	Lipid	Hexosylceramides (HCER)	1287	-0.38593	0.0863986	8.63e-06	838	-0.351884	0.104773	0.000818897
sphingomyelin (d18:1/14:0, d16:1/16:0)*	Lipid	Sphingomyelins	1623	-0.338934	0.0760409	8.87e-06	1076	-0.266639	0.0902651	0.00320556
gamma-glutamylhistidine	Peptide	Gamma-glutamyl Amino Acid	1626	-0.331663	0.074933	1.02e-05	1069	-0.150948	0.0816485	0.06477
pro-hydroxy-pro	Amino Acid	Urea cycle; Arginine and Proline Metabolism	1623	-0.327507	0.0739905	1.02e-05	1079	-0.1319	0.0876229	0.132537
N,N-dimethylalanine	Amino Acid	Alanine and Aspartate Metabolism	1502	-0.362237	0.0829269	1.34e-05	1005	-0.214161	0.0975645	0.0283865
X - 24425	Unnamed	Unnamed	1608	-0.343399	0.0792134	1.55e-05	1059	-0.202116	0.0921649	0.0285252
N-acetyltyrosine	Amino Acid	Tyrosine Metabolism	1602	-0.333395	0.077769	1.92e-05	1055	-0.148892	0.0866113	0.0858925
arabonate/xylonate	Carbohydrate	Pentose Metabolism	1578	0.333081	0.0779376	2.04e-05	1044	0.227539	0.0895341	0.0111858
X - 12026	Unnamed	Unnamed	1615	-0.320532	0.0750482	2.06e-05	1077	-0.0734774	0.0864994	0.395817
7-methylguanine	Nucleotide	Purine Metabolism, Guanine containing	1620	-0.329161	0.0774852	2.28e-05	1075	-0.21798	0.0882645	0.0136799
ornithine	Amino Acid	Urea cycle; Arginine and Proline Metabolism	1637	-0.310966	0.0733667	2.38e-05	1070	-0.241621	0.0870697	0.00561575
guanidinoacetate	Amino Acid	Creatine Metabolism	1533	-0.323412	0.0767141	2.63e-05	1007	-0.172627	0.0920358	0.0609931
X - 12798	Unnamed	Unnamed	1431	-0.354766	0.0847919	3.04e-05	933	-0.112349	0.0978893	0.251379
1-arachidonoyl-GPA (20:4)	Lipid	Lysophospholipid	902	0.45082	0.107623	3.08e-05	599	0.14406	0.118458	0.224416
N6-carbamoylthreonyladenosine	Nucleotide	Purine Metabolism, Adenine containing	1629	-0.298996	0.071748	3.24e-05	1078	-0.215508	0.085908	0.0122675
2-stearoyl-GPE (18:0)*	Lipid	Lysophospholipid	1589	0.318466	0.0770865	3.8e-05	1051	0.160834	0.0904783	0.0757587

## Sheet: Table S10
Table S10: 77 CpG-metabolite association results from meta-analysis (11 colored rows are associations with high heterogeneity (p<0.05))
	CpG and Metabolite information				Meta-analysis Results								First cohort association results				Second cohort association results
CpG	Gene	Metabolite	Pathway	Subpathway	Effect	StdErr	P-value	Direction	HetISq	HetChiSq	HetDf	HetPVal	DF	Beta	SE	pval	DF	Beta	SE	pval
cg19693031	TXNIP	1,5-anhydroglucitol (1,5-AG)	Carbohydrate	Glycolysis, Gluconeogenesis, and Pyruvate Metabolism	0.0165	0.0018	2.93e-19	++	47.5	1.905	1	0.1676	363	0.0188878	0.00252912	6.10949e-13	344	0.0138062	0.00267602	4.19799e-07
cg19693031	TXNIP	X - 24295	Unnamed	Unnamed	-0.0146	0.0019	7.53e-15	--	0	0.604	1	0.4371	335	-0.0159193	0.00250423	6.73155e-10	315	-0.0129688	0.002854	7.87285e-06
cg19693031	TXNIP	pyruvate	Carbohydrate	Glycolysis, Gluconeogenesis, and Pyruvate Metabolism	-0.0151	0.002	4.94e-14	--	71.2	3.474	1	0.06233	358	-0.0185387	0.00271705	3.81468e-11	336	-0.0110211	0.00298063	0.000254137
cg19693031	TXNIP	3-methyl-2-oxobutyrate	Amino Acid	Leucine, Isoleucine and Valine Metabolism	-0.015	0.002	2.14e-13	--	0	0.013	1	0.9101	357	-0.0152309	0.00284734	1.58196e-07	341	-0.0147691	0.00293787	8.05752e-07
cg19693031	TXNIP	X - 24334	Unnamed	Unnamed	-0.0165	0.0024	3.62e-12	--	0	0.087	1	0.7676	231	-0.0160382	0.00278186	2.59659e-08	185	-0.017607	0.00452053	0.00013713
cg19693031	TXNIP	mannonate*	Xenobiotics	Food Component/Plant	-0.0124	0.0018	1.61e-11	--	36.2	1.567	1	0.2106	348	-0.0142904	0.00239508	5.96517e-09	337	-0.00962432	0.00285545	0.000837369
cg19693031	TXNIP	glucose	Carbohydrate	Glycolysis, Gluconeogenesis, and Pyruvate Metabolism	-0.0117	0.0017	2.09e-11	--	0	0.003	1	0.9578	336	-0.0117373	0.00221207	2.03818e-07	329	-0.0115474	0.00282319	5.42501e-05
cg19693031	TXNIP	1-palmitoyl-2-arachidonoyl-GPE (16:0/20:4)*	Lipid	Phosphatidylethanolamine (PE)	-0.0128	0.0019	4.31e-11	--	63.1	2.709	1	0.09978	355	-0.0156755	0.00260818	4.59929e-09	340	-0.00923919	0.00291372	0.00165776
cg19693031	TXNIP	2-hydroxybutyrate/2-hydroxyisobutyrate	Amino Acid	Glutathione Metabolism	-0.0131	0.0021	1.66e-10	--	0	0.034	1	0.8534	351	-0.0134623	0.00284173	3.14924e-06	339	-0.0127041	0.00296025	2.31816e-05
cg19693031	TXNIP	alanine	Amino Acid	Alanine and Aspartate Metabolism	-0.013	0.0021	9.68e-10	--	0	0.009	1	0.926	359	-0.0128185	0.00309201	4.23132e-05	341	-0.0132148	0.00293943	9.51497e-06
cg19693031	TXNIP	1-palmitoyl-2-oleoyl-GPE (16:0/18:1)	Lipid	Phosphatidylethanolamine (PE)	-0.0121	0.0021	4.03e-09	--	0	0.001	1	0.9759	339	-0.0120492	0.00268248	9.69818e-06	323	-0.0121753	0.00320486	0.000173577
cg19693031	TXNIP	X - 12101	Unnamed	Unnamed	-0.0125	0.0021	4.17e-09	--	5.3	1.056	1	0.3041	347	-0.0146386	0.00295044	1.09776e-06	333	-0.0102469	0.00309184	0.00102026
cg11969813	P4HB	1-palmitoyl-2-oleoyl-GPE (16:0/18:1)	Lipid	Phosphatidylethanolamine (PE)	0.0119	0.0021	1.23e-08	++	44.9	1.814	1	0.1781	339	0.0140538	0.00262793	1.64011e-07	323	0.0082097	0.0034533	0.0180196
cg19420720	P4HB	1-palmitoyl-2-oleoyl-GPE (16:0/18:1)	Lipid	Phosphatidylethanolamine (PE)	0.009	0.0016	1.83e-08	++	74.8	3.967	1	0.04639	339	0.0113136	0.00197412	2.20747e-08	323	0.00458326	0.00274234	0.0956317
cg19693031	TXNIP	erythronate*	Carbohydrate	Aminosugar Metabolism	-0.011	0.002	2.57e-08	--	48.6	1.946	1	0.1631	351	-0.0138211	0.00283098	1.59691e-06	337	-0.00831294	0.00275292	0.00272356
cg02988288	TXNIP;NBPF20;NBPF10	alanine	Amino Acid	Alanine and Aspartate Metabolism	-0.0078	0.0014	3.02e-08	--	0	0.084	1	0.7724	359	-0.00825649	0.0020869	9.17247e-05	341	-0.00743771	0.00191239	0.000120906
cg19693031	TXNIP	X - 14056	Unnamed	Unnamed	-0.0112	0.002	3.03e-08	--	0	0.178	1	0.6729	358	-0.0119165	0.00269177	1.27059e-05	334	-0.0102027	0.00303901	0.000878065
cg19693031	TXNIP	methylsuccinoylcarnitine	Amino Acid	Leucine, Isoleucine and Valine Metabolism	-0.0109	0.002	3.36e-08	--	91.6	11.953	1	0.0005456	343	-0.0166026	0.00257142	3.66138e-10	328	-0.00269136	0.00309483	0.385138
cg00683922	PFKFB2	1-carboxyethylphenylalanine	Amino Acid	Phenylalanine Metabolism	0.0101	0.0018	3.57e-08	++	70.3	3.366	1	0.06654	348	0.0126387	0.00229669	7.25417e-08	335	0.00564805	0.00304002	0.064061
cg02988288	TXNIP;NBPF20;NBPF10	X - 24295	Unnamed	Unnamed	-0.0072	0.0013	4.62e-08	--	75.6	4.1	1	0.04288	335	-0.00969667	0.00179857	1.32273e-07	315	-0.00432203	0.0019521	0.0275421
cg19693031	TXNIP	gluconate	Xenobiotics	Food Component/Plant	-0.0099	0.0018	4.83e-08	--	68.2	3.146	1	0.07612	349	-0.0125384	0.00235407	1.80055e-07	338	-0.0060223	0.00282047	0.0334626
cg19693031	TXNIP	glycosyl ceramide (d18:2/24:1, d18:1/24:2)*	Lipid	Hexosylceramides (HCER)	0.0128	0.0024	8.84e-08	++	83.1	5.927	1	0.01491	259	0.020044	0.00382371	3.29832e-07	256	0.00812463	0.00305737	0.00837003
cg19693031	TXNIP	X - 19438	Unnamed	Unnamed	-0.0107	0.002	1.32e-07	--	0	0	1	0.9831	338	-0.0107839	0.00288548	0.000218325	324	-0.0106975	0.00287281	0.000231464
cg08088075	0	1-palmitoyl-2-arachidonoyl-GPE (16:0/20:4)*	Lipid	Phosphatidylethanolamine (PE)	0.0085	0.0016	1.73e-07	++	57	2.327	1	0.1271	355	0.0106057	0.00214338	1.15938e-06	340	0.00561359	0.00247291	0.0238308
cg09777883	0	ribitol	Carbohydrate	Pentose Metabolism	0.009	0.0017	2.19e-07	++	23.6	1.31	1	0.2525	339	0.0107694	0.0023058	4.33624e-06	308	0.00673151	0.00267082	0.0122277
cg06291107	BLCAP	1-palmitoyl-2-arachidonoyl-GPE (16:0/20:4)*	Lipid	Phosphatidylethanolamine (PE)	0.0056	0.0011	2.21e-07	++	0	0.004	1	0.9469	355	0.00556808	0.00151758	0.000280781	340	0.00571303	0.00156171	0.000294286
cg01676795	POR	1,5-anhydroglucitol (1,5-AG)	Carbohydrate	Glycolysis, Gluconeogenesis, and Pyruvate Metabolism	-0.0123	0.0024	2.25e-07	--	0	0.017	1	0.8977	363	-0.012006	0.00318146	0.000187778	344	-0.0126194	0.00355727	0.000442849
cg08088075	0	1-palmitoyl-2-oleoyl-GPE (16:0/18:1)	Lipid	Phosphatidylethanolamine (PE)	0.0088	0.0017	2.54e-07	++	44.9	1.815	1	0.178	339	0.0106159	0.00218416	1.79469e-06	323	0.00592362	0.00271359	0.0297592
cg19693031	TXNIP	sphingomyelin (d18:2/24:2)*	Lipid	Sphingomyelins	0.0118	0.0023	2.97e-07	++	82.7	5.778	1	0.01623	360	0.0172658	0.00323746	1.70912e-07	342	0.00620616	0.00326925	0.0584926
cg06291107	BLCAP	mannonate*	Xenobiotics	Food Component/Plant	0.0054	0.0011	3.08e-07	++	38.3	1.622	1	0.2028	348	0.00660101	0.00142472	5.0965e-06	337	0.00391627	0.00155376	0.0121794
cg22699725	PFKFB2	alanine	Amino Acid	Alanine and Aspartate Metabolism	0.0087	0.0017	3.31e-07	++	0	0.257	1	0.612	359	0.00784131	0.00233163	0.000854036	341	0.00956394	0.00246889	0.000128482
cg00092123	KIAA1211L	mannonate*	Xenobiotics	Food Component/Plant	0.0054	0.0011	4.37e-07	++	0	0.975	1	0.3235	348	0.00602093	0.00124803	2.1049e-06	337	0.0036611	0.00203834	0.0733705
cg00683922	PFKFB2	alanine	Amino Acid	Alanine and Aspartate Metabolism	0.0098	0.0019	4.54e-07	++	0	0.02	1	0.8863	359	0.00955305	0.00264558	0.000348486	341	0.0101109	0.00286764	0.000479765
cg06291107	BLCAP	glucose	Carbohydrate	Glycolysis, Gluconeogenesis, and Pyruvate Metabolism	0.0051	0.001	5.76e-07	++	2.8	1.029	1	0.3104	336	0.00600089	0.00133077	8.99754e-06	329	0.00387132	0.00162364	0.0176759
cg06291107	BLCAP	ribitol	Carbohydrate	Pentose Metabolism	0.006	0.0012	6.12e-07	++	11.3	1.128	1	0.2882	339	0.00737799	0.0017662	3.75615e-05	308	0.00481377	0.00164607	0.00370723
cg09029192	TNRC6C	1-palmitoyl-2-oleoyl-GPE (16:0/18:1)	Lipid	Phosphatidylethanolamine (PE)	0.0075	0.0015	7.23e-07	++	24.9	1.332	1	0.2485	339	0.00882681	0.00188415	4.06338e-06	323	0.0051336	0.00258698	0.0480571
cg00683922	PFKFB2	1-palmitoyl-2-oleoyl-GPE (16:0/18:1)	Lipid	Phosphatidylethanolamine (PE)	0.0091	0.0018	7.71e-07	++	0	0.254	1	0.6143	339	0.00841633	0.00233577	0.000361348	323	0.0103416	0.0030234	0.00070529
cg11969813	P4HB	1-palmitoyl-2-arachidonoyl-GPE (16:0/20:4)*	Lipid	Phosphatidylethanolamine (PE)	0.0098	0.002	7.84e-07	++	79.3	4.822	1	0.02809	355	0.0132937	0.00254576	3.02278e-07	340	0.00440027	0.00314963	0.163302
cg06291107	BLCAP	1-palmitoyl-2-oleoyl-GPE (16:0/18:1)	Lipid	Phosphatidylethanolamine (PE)	0.0056	0.0011	8.49e-07	++	0	0.124	1	0.7251	339	0.00601568	0.00155764	0.000134674	323	0.00520643	0.0016936	0.00229078
cg13547913	OCIAD1	1-palmitoyl-2-arachidonoyl-GPE (16:0/20:4)*	Lipid	Phosphatidylethanolamine (PE)	0.0105	0.0021	8.9e-07	++	0	0.495	1	0.4818	355	0.011885	0.00290875	5.43083e-05	340	0.00887127	0.00314565	0.00508148
cg02988288	TXNIP;NBPF20;NBPF10	glucose	Carbohydrate	Glycolysis, Gluconeogenesis, and Pyruvate Metabolism	-0.0061	0.0012	9.24e-07	--	0	0.837	1	0.3602	336	-0.00701386	0.00160599	1.6775e-05	329	-0.00470502	0.0019462	0.0161687
cg18939666	PEF1	1-palmitoyl-2-oleoyl-GPE (16:0/18:1)	Lipid	Phosphatidylethanolamine (PE)	0.0066	0.0013	9.27e-07	++	70.9	3.433	1	0.06389	339	0.0083248	0.00163407	5.81739e-07	323	0.00297011	0.00238347	0.213621
cg19693031	TXNIP	mannose	Carbohydrate	Fructose, Mannose and Galactose Metabolism	-0.0095	0.0019	9.3e-07	--	29.8	1.424	1	0.2328	338	-0.0115935	0.00261673	1.27158e-05	328	-0.00695649	0.00287296	0.0160043
cg10167677	THBS4	mannonate*	Xenobiotics	Food Component/Plant	0.0081	0.0017	1.06e-06	++	59.2	2.453	1	0.1173	348	0.0100109	0.00205074	1.6061e-06	337	0.00448789	0.00286882	0.11867
cg19693031	TXNIP	glutamine	Amino Acid	Glutamate Metabolism	0.0105	0.0022	1.11e-06	++	33.7	1.508	1	0.2195	361	0.0133488	0.00315651	2.97894e-05	343	0.00803283	0.00296264	0.0070378
cg12350057	PPP1R3E	erythronate*	Carbohydrate	Aminosugar Metabolism	0.0109	0.0022	1.14e-06	++	0	0.007	1	0.9349	351	0.0110523	0.00297341	0.000234516	337	0.0106834	0.00340211	0.00183759
cg09777883	0	1-palmitoyl-2-oleoyl-GPE (16:0/18:1)	Lipid	Phosphatidylethanolamine (PE)	0.0081	0.0017	1.2e-06	++	0	0.008	1	0.9286	339	0.00825386	0.00204585	6.76773e-05	323	0.00793341	0.00293333	0.00720178
cg19693031	TXNIP	3-methyl-2-oxovalerate	Amino Acid	Leucine, Isoleucine and Valine Metabolism	-0.0102	0.0021	1.23e-06	--	36.4	1.573	1	0.2098	358	-0.0128614	0.00296908	1.92349e-05	337	-0.00756539	0.00300305	0.012223
cg14334460	NELF	1-palmitoyl-2-arachidonoyl-GPE (16:0/20:4)*	Lipid	Phosphatidylethanolamine (PE)	0.0073	0.0015	1.47e-06	++	81.6	5.422	1	0.01989	355	0.0102967	0.00198418	3.55689e-07	340	0.00308546	0.00237795	0.195329
cg13547913	OCIAD1	1-palmitoyl-2-oleoyl-GPE (16:0/18:1)	Lipid	Phosphatidylethanolamine (PE)	0.0107	0.0022	1.51e-06	++	0	0.55	1	0.4583	339	0.012147	0.00293722	4.46973e-05	323	0.00879801	0.00343004	0.0107694
cg19693031	TXNIP	1-carboxyethylphenylalanine	Amino Acid	Phenylalanine Metabolism	-0.0097	0.002	1.63e-06	--	0	0.244	1	0.6212	348	-0.0105543	0.00270873	0.000117093	335	-0.00855209	0.00301405	0.00482517
cg00994936	DAZAP1	mannonate*	Xenobiotics	Food Component/Plant	0.0068	0.0014	1.72e-06	++	30.7	1.443	1	0.2297	348	0.00824138	0.00187337	1.44608e-05	337	0.00481062	0.0021559	0.0263139
cg04326337	RPRD1B	ribitol	Carbohydrate	Pentose Metabolism	0.0128	0.0027	1.73e-06	++	0	0.078	1	0.7794	339	0.012115	0.00360077	0.000854464	308	0.0136207	0.00399304	0.000733298
cg06721411	DQX1	ribitol	Carbohydrate	Pentose Metabolism	0.0086	0.0018	2.1e-06	++	0	0.001	1	0.9712	339	0.00852892	0.00240503	0.000445646	308	0.00866083	0.00274868	0.00178761
cg27305772	MUS81	1-palmitoyl-2-oleoyl-GPE (16:0/18:1)	Lipid	Phosphatidylethanolamine (PE)	0.0062	0.0013	2.32e-06	++	58.7	2.421	1	0.1197	339	0.00769402	0.0016362	3.74797e-06	323	0.00348482	0.00215443	0.106744
cg09029192	TNRC6C	1-palmitoyl-2-arachidonoyl-GPE (16:0/20:4)*	Lipid	Phosphatidylethanolamine (PE)	0.0069	0.0015	2.36e-06	++	40.1	1.67	1	0.1963	355	0.00836512	0.00184883	8.26702e-06	340	0.00445984	0.00239095	0.0630008
cg09777883	0	1-palmitoyl-2-arachidonoyl-GPE (16:0/20:4)*	Lipid	Phosphatidylethanolamine (PE)	0.0076	0.0016	2.7e-06	++	0	0.197	1	0.6569	355	0.00809057	0.00201482	7.2409e-05	340	0.00660269	0.00267575	0.0140942
cg19420720	P4HB	1-palmitoyl-2-arachidonoyl-GPE (16:0/20:4)*	Lipid	Phosphatidylethanolamine (PE)	0.0074	0.0016	2.86e-06	++	83.6	6.109	1	0.01345	355	0.0105782	0.00203775	3.52628e-07	340	0.00259538	0.00250566	0.301028
cg00683922	PFKFB2	erythronate*	Carbohydrate	Aminosugar Metabolism	0.0084	0.0018	2.87e-06	++	0	0.004	1	0.9497	351	0.00854777	0.00246429	0.000588145	337	0.00831952	0.00264712	0.00182158
cg18939666	PEF1	1-palmitoyl-2-arachidonoyl-GPE (16:0/20:4)*	Lipid	Phosphatidylethanolamine (PE)	0.006	0.0013	3.02e-06	++	63.6	2.745	1	0.09753	355	0.00760639	0.00160046	2.92157e-06	340	0.00309085	0.00220579	0.162054
cg19693031	TXNIP	fructosyllysine	Amino Acid	Lysine Metabolism	-0.0087	0.0019	3.2e-06	--	92	12.536	1	0.0003991	354	-0.0158973	0.00276271	1.88573e-08	337	-0.00266028	0.00251883	0.291652
cg09879165	CACNA2D2	1-palmitoyl-2-oleoyl-GPE (16:0/18:1)	Lipid	Phosphatidylethanolamine (PE)	0.0049	0.0011	3.24e-06	++	68.1	3.139	1	0.07642	339	0.00630759	0.00131871	2.57849e-06	323	0.00242732	0.00174845	0.166012
cg10167677	THBS4	methylsuccinoylcarnitine	Amino Acid	Leucine, Isoleucine and Valine Metabolism	0.0084	0.0018	3.62e-06	++	0	0.517	1	0.4721	343	0.00924862	0.00217892	2.82232e-05	328	0.00644202	0.0032383	0.0474959
cg01676795	POR	methylsuccinoylcarnitine	Amino Acid	Leucine, Isoleucine and Valine Metabolism	0.0116	0.0025	3.89e-06	++	14.8	1.174	1	0.2785	343	0.0135509	0.00310068	1.64655e-05	328	0.00784263	0.0042582	0.066411
cg06721411	DQX1	1-palmitoyl-2-oleoyl-GPE (16:0/18:1)	Lipid	Phosphatidylethanolamine (PE)	0.0081	0.0018	4.59e-06	++	0	0.354	1	0.552	339	0.00732355	0.00218528	0.000895057	323	0.009528	0.00299424	0.00160417
cg22896572	0	ribitol	Carbohydrate	Pentose Metabolism	0.0118	0.0026	5.38e-06	++	57.1	2.331	1	0.1268	339	0.0156604	0.00363434	2.15135e-05	308	0.00776683	0.00367678	0.0354566
cg21279706	KIAA1257	ribitol	Carbohydrate	Pentose Metabolism	0.0092	0.002	5.74e-06	++	82.8	5.802	1	0.01601	339	0.0134652	0.00269502	9.37855e-07	308	0.00363753	0.00306333	0.235967
cg19693031	TXNIP	ribitol	Carbohydrate	Pentose Metabolism	-0.0099	0.0022	5.98e-06	--	34.9	1.536	1	0.2151	339	-0.0127033	0.00314491	6.63488e-05	308	-0.00727804	0.00304397	0.0174042
cg15007470	TCF3	1-palmitoyl-2-oleoyl-GPE (16:0/18:1)	Lipid	Phosphatidylethanolamine (PE)	0.0077	0.0017	6.22e-06	++	62.6	2.672	1	0.1021	339	0.00981999	0.00213584	6.03826e-06	323	0.00398983	0.00285627	0.163412
cg06721411	DQX1	1-palmitoyl-2-arachidonoyl-GPE (16:0/20:4)*	Lipid	Phosphatidylethanolamine (PE)	0.0075	0.0017	7.9e-06	++	0	0.616	1	0.4327	355	0.0064766	0.00213376	0.00258035	340	0.00919368	0.0027272	0.000834826
cg22699725	PFKFB2	1-carboxyethylphenylalanine	Amino Acid	Phenylalanine Metabolism	0.0072	0.0016	7.91e-06	++	80.6	5.161	1	0.02309	348	0.00999951	0.0020306	1.30984e-06	335	0.00245435	0.00262802	0.351019
cg18939666	PEF1	mannonate*	Xenobiotics	Food Component/Plant	0.0055	0.0012	8.02e-06	++	61.8	2.621	1	0.1055	348	0.00692297	0.00151098	6.43386e-06	337	0.00267769	0.00214308	0.212363
cg01676795	POR	glycosyl ceramide (d18:2/24:1, d18:1/24:2)*	Lipid	Hexosylceramides (HCER)	-0.0136	0.0031	8.92e-06	--	14.2	1.166	1	0.2802	259	-0.0169679	0.00438443	0.000137782	256	-0.0103662	0.00426104	0.0156686
cg02988288	TXNIP;NBPF20;NBPF10	mannonate*	Xenobiotics	Food Component/Plant	-0.0055	0.0013	9.01e-06	--	0	0.042	1	0.838	348	-0.00578088	0.00168562	0.000677265	337	-0.00526728	0.00186338	0.00498334
cg19707375	BAIAP2-AS1	glycosyl ceramide (d18:2/24:1, d18:1/24:2)*	Lipid	Hexosylceramides (HCER)	-0.0091	0.0021	9.55e-06	--	0	0.338	1	0.5609	259	-0.0102664	0.00288939	0.000452216	256	-0.00787989	0.00291408	0.00730873
cg19693031	TXNIP	1-carboxyethylvaline	Amino Acid	Leucine, Isoleucine and Valine Metabolism	-0.0111	0.0025	9.64e-06	--	0	0.106	1	0.7452	274	-0.011904	0.00358276	0.00101319	247	-0.0102777	0.00349519	0.00358743
cg00683922	PFKFB2	X - 14056	Unnamed	Unnamed	0.0085	0.0019	1e-05	++	0	0.243	1	0.6218	358	0.00773119	0.00241817	0.00151167	334	0.00968582	0.00313831	0.00219604

[truncated: 2 more sheets: Table S11, Table S12]
